# Supplementary material for: Exploring the Mechanisms of Amino Acid and Bioactive Constituent Formation During Fruiting Body Development in Lyophyllum decastes by Metabolomic and Transcriptomic Analyses
Source: J Fungi (Basel). 2025 Aug 8;11(8):586. doi: 10.3390/jof11080586 (PMC12387458; doi:10.3390/jof11080586)
Supplement: Supplementary file 1 [file jof-11-00586-s001.zip › Supplementary material Table S1.xlsx]

## Sheet: Sheet1
Index	Formula	Compounds	Class I	Class II	CAS	Level	MY-M_vs_PR-M	MY-M_vs_YO-M	MY-M_vs_MA-M	PR-M_vs_YO-M	YO-M_vs_MA-M	MY-M1	MY-M2	MY-M3	PR-M1	PR-M2	PR-M3	YO-M1	YO-M2	YO-M3	MA-M1	MA-M2	MA-M3	cpd_ID	kegg_map
Zahn006118	C16H22O4	1,3-Benzodioxole-5-nonanoic acid	Others	Others	834900-22-0	2	TRUE	TRUE	TRUE	FALSE	FALSE	125523	115568	113824	23509.6	28197.4	29515.6	30296.4	35068.3	28151.5	31210.1	28040.2	30274.4	-	-
MW0115763	C14H22O4	trans-4-Methylene-2-octyl-5-oxotetrahydrofuran-3-carboxylic acid	Others	Others	191282-48-1	3	TRUE	FALSE	FALSE	FALSE	FALSE	257507	245910	243329	531390	505991	506500	337972	335920	308745	290282	316013	317044	-	-
Lmbn007891	C18H34O4	Hydroxy ricinoleic acid	Lipids	Free fatty acids	-	1	TRUE	TRUE	TRUE	TRUE	TRUE	2.19907e+07	2.1865e+07	2.14973e+07	3.48942e+06	3.35032e+06	3.70825e+06	349046	353972	363640	53708.3	52551.1	50856.9	-	-
WaYn010298	C18H28O3	9-Hydroxyoctadeca-6,10,12,15-Tetraenoic Acid	Lipids	Free fatty acids	326492-79-9	2	TRUE	TRUE	TRUE	TRUE	FALSE	110833	75708.1	97718.5	31148.3	16723.8	24877.7	1780.74	3388.83	2105.1	3068.94	3487.31	798.889	-	-
Zjxp110302	C18H30O3	3-Hydroxy-3,7,11-trimethyldodeca-1,6E,10-trien-9-yl isobutyrate	Terpenoids	Sesquiterpenoids	-	1	TRUE	TRUE	TRUE	TRUE	TRUE	437380	416930	418785	203680	197830	155983	17323	20745.2	21048.1	7820.57	6268.62	14033.9	-	-
mws0139	C10H8O3	7-Hydroxy-4-methylcoumarin	Lignans and Coumarins	Coumarins	90-33-5	3	TRUE	TRUE	TRUE	TRUE	TRUE	24991.6	24133.4	26835.2	51026.7	42457.7	61361.3	3262.38	5005	4704.39	9	9	9	C03081	-
Rfmb087	C18H32O4	9-Hydroxy-13-oxo-10-octadecenoic Acid	Lipids	Free fatty acids	-	3	FALSE	TRUE	TRUE	TRUE	TRUE	8.13047e+06	8.32809e+06	8.10166e+06	5.12178e+06	5.08999e+06	5.21157e+06	339467	318650	337602	88169.1	115462	100484	-	-
MWSmce632	C10H10O4	Vanillin acetate	Phenolic acids	Phenolic acids	881-68-5	3	TRUE	TRUE	TRUE	TRUE	FALSE	545914	569652	557442	278228	265003	274392	52958.8	21654.2	35191.9	30713	24762.2	34703.2	-	-
Zamn006847	C12H20O4	glycoric acid	Others	Others	-	3	FALSE	TRUE	TRUE	FALSE	TRUE	175348	161662	162073	117597	108822	115875	59764.1	63833.3	53919.5	22483.7	20378	26434.8	-	-
pmn001694	C18H34O5	9,10,13-Trihydroxy-11-Octadecenoic Acid	Lipids	Free fatty acids	29907-57-1	1	FALSE	TRUE	TRUE	TRUE	TRUE	1.64848e+07	1.60766e+07	1.66499e+07	8.78528e+06	8.47705e+06	8.58714e+06	1.10312e+06	1.10681e+06	1.07775e+06	347355	315773	321384	C14835	ko00591
Zmpn000199	C6H10O8	D-Galactaric acid	Others	Saccharides	526-99-8	2	TRUE	TRUE	TRUE	TRUE	FALSE	480964	493530	418468	216099	208217	224242	64912.9	60446.2	45096.8	25977.5	46024.5	22488.5	C00879	ko00053,ko01100
Zmtn001464	C10H7NO4	4,8-Dihydroxyquinoline-2-carboxylic acid	Organic acids	Organic acids	59-00-7	3	FALSE	TRUE	FALSE	FALSE	FALSE	115508	130078	110632	52454.3	72122.1	73636.5	60502.8	54597.9	39520	60972.6	67855	64212.4	C02470	ko00380
Lmqn009304	C19H18O5	Eucalyptin (5-Hydroxy-7,4'-dimethoxy-6,8-dimethylflavone)	Flavonoids	Flavanones	3122-88-1	3	FALSE	TRUE	TRUE	TRUE	TRUE	1.98052e+06	2.07393e+06	1.97052e+06	1.57357e+06	1.61881e+06	1.66511e+06	60603.4	50062.6	53182.3	12499.6	13441.9	13457.6	-	-
pmd0160	C21H44NO7P	LysoPE 16:0(2n isomer)	Lipids	LPE	-	3	TRUE	FALSE	TRUE	TRUE	TRUE	1.33606e+07	1.30687e+07	1.41817e+07	3.32493e+07	3.48123e+07	3.11599e+07	6.95345e+06	7.71603e+06	7.18208e+06	2.90139e+07	2.8282e+07	3.11636e+07	-	-
Lmbn003970	C18H34O5	9,12,13-TriHOME; 9(S),12(S),13(S)-Trihydroxy-10(E)-octadecenoic acid	Lipids	Free fatty acids	97134-11-7	3	FALSE	TRUE	TRUE	TRUE	TRUE	2.43618e+07	2.45429e+07	2.25082e+07	1.27851e+07	1.31657e+07	1.26055e+07	1.62892e+06	1.57084e+06	1.66669e+06	467133	467088	476087	C14833	ko00591
mws1383	C12H10N4O2	Lumichrome	Alkaloids	Alkaloids	1086-80-2	1	TRUE	FALSE	FALSE	FALSE	FALSE	561694	622048	510441	277693	300626	265106	375541	544350	355417	281345	355936	354483	C01727	ko00740
Yacn003968	C11H13NO3	Cantleyine	Alkaloids	Alkaloids	30333-81-4	1	FALSE	FALSE	TRUE	FALSE	FALSE	22249.4	21454	35815.8	10005	18340	11670	10005	1241.51	3482.22	3105.46	5568.71	2475.09	C09933	-
Qmjp081602	C15H24O	Spathulenol	Others	Others	-	1	TRUE	TRUE	TRUE	FALSE	FALSE	130975	146370	190534	4503.58	7513.23	13804.2	7364.56	17274.5	6754.53	10707	11839.7	9242.11	-	-
Wcgp010223	C18H28O2	3-(Cyclohexen-1-yl)-2-hydroxy-4a,5-dimethyl-2,3,4,5,6,7,8,8a-octahydronaphthalen-1-one*	Others	Others	-	1	TRUE	TRUE	TRUE	TRUE	TRUE	1.91435e+06	1.70478e+06	1.64694e+06	869025	913204	800182	90543.4	81376.8	109259	26774.6	39311.4	27890.6	-	-
MW0054407	C15H24O	Decahydro-4,8,8-trimethyl-1,4-methanoazulene-9-carbaldehyde*	Others	Aldehyde compounds	79645-28-6	1	TRUE	TRUE	TRUE	FALSE	FALSE	1.25883e+06	1.31655e+06	1.37301e+06	31169	38095.2	30120.2	20856.9	20182.3	6964.35	11196.5	17347.9	18998.9	-	-
MWS201458	C15H22N2O3	Phe-Ile	Amino acids and derivatives	Amino acids and derivatives	22951-94-6	1	TRUE	TRUE	FALSE	FALSE	FALSE	195530	229808	234078	1.57896e+06	1.21814e+06	1.27704e+06	883175	811806	957783	626380	350242	522919	-	-
Qmyp101310	C15H24O	Anhydro-β-rotunol	Terpenoids	Sesquiterpenoids	-	3	TRUE	TRUE	TRUE	FALSE	FALSE	929064	985517	1.0711e+06	86120.6	39421.1	48498.3	24977.9	13035.3	16290.8	8695.26	14834.1	15188.4	-	-
zjbp111606	C15H22O2	9-Hydroxyselina-4,11-dien-14-al	Terpenoids	Sesquiterpenoids	-	1	TRUE	TRUE	TRUE	TRUE	FALSE	107514	87485.2	109257	20286.3	24470.7	15011.9	3518.57	7304.46	3708.96	9	9	9	-	-
Zmpn003368	C18H30O3	13S-Hydroxy-9Z,11E,15Z-octadecatrienoic acid	Lipids	Free fatty acids	87984-82-5	1	FALSE	TRUE	TRUE	TRUE	TRUE	315681	334260	347200	183545	190100	183205	21769.2	25219.9	23224.7	8917.79	6803.67	10824.1	C16316	ko00592
Wdzp006852	C15H22O2	litseachromolaevane B	Terpenoids	Sesquiterpenoids	-	2	TRUE	TRUE	TRUE	FALSE	FALSE	139698	124191	87293.9	42945.3	18772.4	37470.2	2308.31	8819.09	13960.6	3848.08	6131.06	5100.26	-	-
Zmgn001448	C7H12O5	2-Propylmalic Acid	Organic acids	Organic acids	-	1	FALSE	TRUE	TRUE	TRUE	TRUE	1.86544e+06	1.82788e+06	1.87154e+06	1.43515e+06	1.44136e+06	1.45207e+06	1.21847e+07	1.2459e+07	1.22284e+07	4.11757e+06	4.26338e+06	3.95447e+06	C05994	ko00620
Zmyn004676	C18H30O3	17-Hydroxylinolenic acid	Lipids	Free fatty acids	-	1	FALSE	TRUE	TRUE	TRUE	FALSE	8.13227e+06	8.18025e+06	8.27462e+06	4.44683e+06	4.39691e+06	4.38874e+06	454821	491962	509978	434927	360405	440951	C16346	ko00592
Lmhp009769	C22H44NO7P	LysoPE 17:1*	Lipids	LPE	-	2	FALSE	TRUE	TRUE	FALSE	FALSE	160584	129820	107917	100830	38960.7	86667.8	24599	21496.3	47372	46105.9	33703.9	43485.3	-	-
Wtmn009951	C27H32O6	3-(3,4-dihydroxybenzoyl)-4-hydroxy-6,6-dimethyl-1-(3-methylbut-2-en-1-yl)-7-(prop-1-en-2-yl)bicyclo[3.3.2]dec-3-ene-2,10-dione	Others	Ketone compounds	-	2	FALSE	FALSE	FALSE	TRUE	FALSE	110018	177207	99680	188116	167478	166504	46849.6	40454.4	44877.2	60571.6	47975.2	74753	-	-
MW0055437	C18H34O4	Octadecanedioic acid	Lipids	Free fatty acids	871-70-5	3	TRUE	TRUE	TRUE	TRUE	TRUE	2.27201e+07	2.27946e+07	2.27042e+07	3.65685e+06	3.68271e+06	3.91879e+06	396242	373629	376614	62444.6	61238.5	69564.6	-	-
Wchn004015	C10H12O4	3-Hydroxy-1-(4'-hydroxy-3'-methoxyphenyl)-propan-1-one	Others	Others	-	1	FALSE	TRUE	TRUE	TRUE	TRUE	800147	687840	649371	1.30682e+06	1.43347e+06	1.46143e+06	56511.5	106710	64365.1	3251.49	9062.53	14124	-	-
Zmyn004449	C18H30O4	9-Hydroxy-12-oxo-10(E),15(Z)-octadecadienoic acid	Lipids	Free fatty acids	-	3	TRUE	TRUE	TRUE	TRUE	FALSE	147797	148456	129534	57293.8	74017.6	61171.1	21064.1	11728	20108.4	6605.23	9943.07	9149.82	C21923	ko00592,ko01110
Lmtp005328	C15H20O2	Isoalantolactone	Terpenoids	Sesquiterpenoids	470-17-7	3	TRUE	TRUE	TRUE	FALSE	FALSE	120522	140279	114688	4673.09	4027.41	4835.53	4025.69	1882.45	7925.64	2146.86	740.716	3753.88	C09484	-
MWS201421	C14H20N2O3S	Met-Phe	Amino acids and derivatives	Amino acids and derivatives	14492-14-9	2	TRUE	TRUE	TRUE	TRUE	FALSE	44998.3	6670	20300.7	244953	195696	275708	2.16811e+06	1.89311e+06	2.2342e+06	3.69097e+06	3.37075e+06	3.70351e+06	-	-
MW0168269	C17H22O3	Podocarpa-8,11,13-trien-16-oic acid, 12-hydroxy-	Terpenoids	Ditepenoids	-	3	TRUE	TRUE	FALSE	TRUE	TRUE	61820.1	54345.4	57843.3	4718.77	6338.76	3139.84	20041.7	18078	15979.2	35441.9	36279	36670.6	-	-
pme3163	C7H15O10P	D-Sedoheptuiose 7-phosphate	Others	Saccharides	2646-35-7	3	FALSE	FALSE	FALSE	TRUE	FALSE	2.40032e+06	2.35531e+06	2.60985e+06	1.42823e+06	1.51407e+06	1.28068e+06	4.01071e+06	5.52298e+06	6.59837e+06	3.30666e+06	3.44839e+06	5.69595e+06	-	-
MWS0952	C18H40NO5P	Dihydrosphingosine-1-Phosphate	Lipids	Sphingolipids	19794-97-9	3	TRUE	TRUE	TRUE	TRUE	FALSE	14829.3	14927.1	14986.2	35611.4	40408.2	34604.5	83066.3	94294.8	77814.4	86957.8	91386.9	86044.8	C01120	ko00600,ko01100
Lmbn005369	C18H32O3	13(S)-HODE;13(S)-Hydroxyoctadeca-9Z,11E-dienoic acid*	Lipids	Free fatty acids	10219-69-9	2	FALSE	TRUE	TRUE	TRUE	FALSE	4.76101e+07	4.87482e+07	4.81688e+07	3.32671e+07	3.37357e+07	3.43131e+07	4.90827e+06	4.63682e+06	4.74678e+06	3.14219e+06	3.11259e+06	3.29406e+06	C14762	ko00591
Lmbn002072	C7H12O4	2-Propylsuccinic acid*	Organic acids	Organic acids	618-57-5	1	FALSE	TRUE	TRUE	TRUE	FALSE	244580	282327	297367	360720	268531	302472	874965	865913	844302	1.22936e+06	1.2351e+06	1.11865e+06	C16657	-
Hmqn003054	C18H34O5	9,10,11-Trihydroxy-12-octadecenoic acid	Lipids	Free fatty acids	61911-67-9	1	TRUE	TRUE	TRUE	TRUE	TRUE	1.30206e+06	1.34194e+06	1.27985e+06	550413	521653	531300	84246.9	86459.6	73532.2	27896.7	24383.5	31216.2	-	-
mws0282	C11H12N2O2	L-Tryptophan	Amino acids and derivatives	Amino acids and derivatives	73-22-3	1	TRUE	FALSE	FALSE	FALSE	FALSE	5.47459e+07	5.33158e+07	5.21077e+07	2.09679e+07	2.02478e+07	2.0089e+07	3.42823e+07	3.49103e+07	3.25191e+07	4.406e+07	4.33233e+07	4.13188e+07	C00078	ko00260,ko00380,ko00400,ko00901,ko00966,ko00970,ko00996,ko00999,ko01100,ko01110,ko01210,ko01230,ko01240
pmf0297	C20H42O	1-Eicosanol	Lipids	Free fatty acids	629-96-9	3	FALSE	FALSE	TRUE	FALSE	TRUE	390538	385193	418101	386048	368308	353803	339166	370077	356586	990102	954694	1.18929e+06	-	-
Lmhp008718	C25H48NO7P	LysoPC 17:2	Lipids	LPC	-	1	TRUE	TRUE	TRUE	TRUE	TRUE	1.76158e+06	1.70544e+06	1.74172e+06	570313	513046	588630	85479.4	63647.1	79052.6	189709	188947	225916	-	-
pmb0864	C19H40NO7P	LysoPE 14:0*	Lipids	LPE	-	1	TRUE	FALSE	TRUE	TRUE	TRUE	120098	110326	89364.7	747406	730721	702959	125443	123217	154656	1.32227e+06	1.14134e+06	1.2416e+06	-	-
MW0012052	C20H34O4	5,8,14-Eicosatrienoic acid, 11,12-dihydroxy-, (5Z,8Z,14Z)-	Lipids	Free fatty acids	-	3	TRUE	TRUE	TRUE	TRUE	FALSE	1.11666e+06	1.18994e+06	954620	321922	378725	402744	14323	30309.9	26224.4	22395.7	23651.5	12895	-	-
Wbhp009517	C18H28O3	Tagalsin P	Terpenoids	Terpene	-	2	TRUE	TRUE	TRUE	TRUE	FALSE	173313	152249	206022	88498.8	81663.9	83379.9	13884.8	29824.5	28273.4	2027.02	4190.41	4509.24	-	-
Sadn007155	C17H18O3	4-(hydroxymethyl)-1,8-dimethyl-9,10-dihydrophenanthrene-2,7-diol	Terpenoids	Ditepenoids	-	2	FALSE	TRUE	TRUE	TRUE	FALSE	481485	547248	559802	584824	554247	596557	31023.5	18727.7	19387.7	16458.1	13646.6	18100.4	-	-
Wcsn010254	C18H30O2	4-[3-(4,8-dimethylnona-3,7-dienyl)-3-methyloxiran-2-yl]butan-2-one*	Others	Others	-	1	FALSE	TRUE	TRUE	FALSE	FALSE	215622	266573	263391	164469	140994	130331	126511	81897.7	100488	135010	98232.7	116547	-	-
Rfmb091	C18H32O3	9S-Hydroxy-10E,12Z-octadecadienoic acid*	Lipids	Free fatty acids	15514-85-9	2	FALSE	TRUE	TRUE	TRUE	FALSE	4.76941e+07	4.74723e+07	4.74807e+07	3.39552e+07	3.23002e+07	3.40226e+07	4.74554e+06	4.61227e+06	4.69898e+06	3.03207e+06	3.16569e+06	3.09493e+06	C14767	ko00591
Lcsn001170	C10H20N2O4	Thr-Leu	Amino acids and derivatives	Amino acids and derivatives	50299-12-2	1	TRUE	TRUE	FALSE	TRUE	FALSE	83292.6	78932	80032.4	426109	450814	423338	4.14384e+06	3.66337e+06	4.2576e+06	1.49643e+06	6.62545e+06	1.4462e+06	-	-
Waln011704	C28H56NO9P	1-(2,3-dihydroxypropoxy)-3-(((2-(dimethylamino)ethoxy)(hydroxy)phosphoryl)oxy)propan-2-yl (Z)-14-Octadecenoic Acid	Lipids	LPE	-	1	FALSE	FALSE	FALSE	FALSE	TRUE	182023	204306	195327	157060	179954	204371	143146	131130	139690	306245	298334	337740	-	-
MW0014090	C16H32O3	3-Hydroxyhexadecanoic acid	Lipids	Free fatty acids	2398-34-7	3	FALSE	TRUE	TRUE	TRUE	TRUE	1.16854e+07	1.23349e+07	1.2451e+07	1.19253e+07	1.22698e+07	1.15708e+07	4.53125e+06	4.65179e+06	4.31671e+06	391854	1.39572e+06	1.38317e+06	-	-
MWS201381	C14H17N3O4	Ser-Trp	Amino acids and derivatives	Amino acids and derivatives	94421-70-2	1	TRUE	TRUE	TRUE	FALSE	FALSE	264057	298980	362023	722950	769505	698153	859103	865513	900758	1.19038e+06	1.13729e+06	1.2549e+06	-	-
Zjyp102913	C15H24O	Isocyperol	Terpenoids	Sesquiterpenoids	20085-00-1	1	TRUE	TRUE	TRUE	FALSE	FALSE	981838	1.11882e+06	1.09313e+06	27408.1	23741.9	19932.6	14177.3	42660	27653.8	12300.8	8224.94	16218.8	-	-
pmb2804	C18H32O4	13S-Hydroperoxy-9Z,11E-octadecadienoic acid	Lipids	Free fatty acids	33964-75-9	3	FALSE	TRUE	TRUE	TRUE	FALSE	947309	968694	963775	560416	554621	576544	103346	101077	104706	99505.6	90103.6	102666	C04717	ko00591,ko01100
Walp007043	C16H35NO2	2-Aminohexadecane-1,4-diol*	Lipids	Sphingolipids	-	1	FALSE	TRUE	FALSE	FALSE	FALSE	1.21516e+07	1.32997e+07	1.24614e+07	1.0872e+07	1.13421e+07	1.04043e+07	6.01586e+06	5.75077e+06	6.73249e+06	6.45877e+06	6.6124e+06	6.88989e+06	-	-
Wafn011571	C18H32O3	alpha-Hydroxylinoleic acid*	Lipids	Free fatty acids	57818-44-7	2	FALSE	TRUE	TRUE	TRUE	FALSE	2.31337e+06	2.24335e+06	2.3842e+06	1.52077e+06	1.53994e+06	1.59799e+06	223765	220981	219430	154813	149327	153014	-	-
Wcsn009515	C18H28O2	Methyl (2E,4E,9E)-5,9,13-trimethyltetradeca-2,4,9,12-tetraenoate	Others	Others	-	3	FALSE	TRUE	TRUE	TRUE	FALSE	34111.1	38568.2	43374.7	26597.8	27175.1	23316.7	3590.6	2959.78	11554.6	3257.48	6465.64	6776.92	-	-
mws0823	C5H8O3	3-Methyl-2-Oxobutanoic acid	Organic acids	Organic acids	759-05-7	3	FALSE	TRUE	TRUE	FALSE	FALSE	15328.7	15750.2	16607.8	8947.55	11129.7	9061.26	10088.3	5172.97	7316.66	3957.96	6035.58	7509.6	C00141	ko00280,ko00290,ko00770,ko00785,ko00966,ko01100,ko01110,ko01210,ko01230,ko01240
MW0105037	C10H20O3	3-Hydroxydecanoic acid	Organic acids	Organic acids	14292-26-3	3	TRUE	TRUE	TRUE	TRUE	TRUE	1.16533e+06	1.10605e+06	1.15373e+06	458640	490729	487746	131967	134409	142477	20502	16006.2	19107.1	-	-
MW0053732	C23H46NO7P	2,3-Dihydroxypropyl 2-[(octadec-9-enoyl)amino]ethyl hydrogen phosphate	Lipids	LPC	-	3	FALSE	FALSE	FALSE	TRUE	TRUE	5.59758e+06	5.66228e+06	5.46382e+06	6.17307e+06	6.21042e+06	6.19919e+06	2.93704e+06	3.00027e+06	3.09134e+06	7.53303e+06	7.12575e+06	7.79619e+06	-	-
Walp006011	C14H31NO2	2-Aminotetradecane-1,4-diol*	Lipids	Sphingolipids	-	1	FALSE	TRUE	TRUE	TRUE	FALSE	876413	850390	898078	562982	487905	540592	187830	249103	211076	291167	318266	209376	-	-
Zmtn001624	C10H7NO3	N-Acetylisatin	Alkaloids	Plumerane	574-17-4	1	FALSE	TRUE	TRUE	TRUE	TRUE	647267	708822	662608	677561	568429	732599	36772.8	36815.6	52554.8	10072.8	3340	4652.88	C02172	ko00380
MW0105489	C10H19N3O4	Glycine, L-alanyl-L-valyl-*	Amino acids and derivatives	Amino acids and derivatives	69288-25-1	2	TRUE	TRUE	TRUE	FALSE	FALSE	220600	238086	280886	739109	711719	667315	928820	797770	804280	656561	712833	1.06025e+06	-	-
mws0248	C9H12N2O6	Uridine	Nucleotides and derivatives	Nucleotides and derivatives	58-96-8	1	FALSE	FALSE	TRUE	TRUE	TRUE	1.25668e+06	1.14213e+06	1.1422e+06	1.82794e+06	1.94804e+06	1.55433e+06	760983	704286	736751	336997	424681	317705	C00299	ko00240,ko01100,ko01232,ko02010
MWSslk080	C10H20O3	10-Hydroxydecanoic acid	Lipids	Free fatty acids	1679-53-4	1	TRUE	TRUE	TRUE	TRUE	TRUE	1.02608e+06	1.01272e+06	950835	421277	456450	456719	105630	99599.9	117709	13829.1	18905.7	14635.2	C02774	-
MW0012982	C23H48NO7P	1-Pentadecanoyl-sn-glycero-3-phosphocholine	Lipids	LPC	-	3	FALSE	TRUE	TRUE	TRUE	TRUE	146363	83481.1	88542.3	19882.9	20168.9	28093.4	5065.13	6519.02	6594.83	22300.9	15881.2	20695.7	C04230	ko00564
Qmyp101402	C18H28O3	11,12-O-Isopropyfidenesolajiangxin F	Terpenoids	Sesquiterpenoids	-	3	TRUE	TRUE	TRUE	TRUE	TRUE	1.98224e+06	1.96934e+06	1.90356e+06	413240	413883	358790	2037.08	1342.74	5199.86	7788.78	10106.4	13074	-	-
Waln011009	C28H54NO9P	2-(2,3-dihydroxypropoxy)-3-(((2-(dimethylamino)ethoxy)(hydroxy)phosphoryl)oxy)propyl (11Z,14Z)-octadeca-11,14-dienoate	Lipids	LPE	-	1	FALSE	TRUE	FALSE	TRUE	TRUE	2.16421e+07	1.8732e+07	1.87316e+07	1.67631e+07	2.44076e+07	2.16449e+07	1.02622e+07	7.94151e+06	7.05994e+06	2.3256e+07	2.04066e+07	2.06196e+07	-	-
MW0061068	C10H14O2	Perillic acid	Terpenoids	Terpene	7694-45-3	3	FALSE	FALSE	FALSE	FALSE	TRUE	949429	401645	839227	121222	103669	103318	52071.2	72389.5	45775.8	25413.8	17353.2	11656.8	C11924	-
Lmhp009034	C21H42NO7P	LysoPE 16:1*	Lipids	LPE	-	1	TRUE	TRUE	FALSE	TRUE	TRUE	1.89016e+06	1.95532e+06	1.6837e+06	3.76974e+06	3.83831e+06	3.52167e+06	159373	210514	195404	941157	1.05136e+06	1.01364e+06	-	-
Lhlp120619	C17H26O2	(6R)-Hydroxy-α-humulene acetate	Terpenoids	Sesquiterpenoids	-	3	FALSE	FALSE	TRUE	FALSE	TRUE	292349	280454	305180	295974	296167	303096	148777	161117	155955	53238.2	28268.1	101349	-	-
Zmjn003398	C12H20O4	2-Dodecenedioic acid	Lipids	Free fatty acids	6402-36-4	2	FALSE	FALSE	TRUE	FALSE	TRUE	3.5553e+06	3.56086e+06	3.53648e+06	3.55188e+06	3.53897e+06	3.67354e+06	2.17908e+06	2.27508e+06	2.1911e+06	797645	810470	786177	C16308	ko00592,ko01110
MW0014550	C20H26O3	4-Oxoisotretinoin	Organic acids	Organic acids	71748-58-8	3	TRUE	TRUE	TRUE	TRUE	TRUE	325886	315765	341802	118407	115576	114720	6266.51	4161.08	6914.48	1678.17	1603.5	2062.01	-	-
Lcsn002137	C9H10O7S	Homovanillic acid sulfate	Organic acids	Organic acids	38339-06-9	2	FALSE	TRUE	TRUE	FALSE	TRUE	1.20442e+06	1.34805e+06	1.2025e+06	1.78012e+06	585497	1.87521e+06	60756.3	69569.3	50697.9	3680.55	18472.7	5036.16	-	-
Lcsp001861	C11H20N2O3	1-(2-Amino-4-methylpentanoyl)pyrrolidine-2-carboxylic acid	Amino acids and derivatives	Amino acids and derivatives	-	1	TRUE	FALSE	FALSE	TRUE	FALSE	2.0797e+06	2.08491e+06	2.38978e+06	5.69146e+06	5.44168e+06	5.38173e+06	1.85299e+06	1.82216e+06	766822	1.50992e+06	1.57106e+06	1.444e+06	-	-
Waln010192	C28H52NO9P	2-(2,3-dihydroxypropoxy)-3-(((2-(dimethylamino)ethoxy)(hydroxy)phosphoryl)oxy)propyl (8E,11Z,14Z)-octadeca-8,11,14-trienoate	Lipids	LPE	-	1	FALSE	TRUE	FALSE	FALSE	TRUE	74420.4	46125.3	55770.5	224019	55247	63798.1	17964.9	14599.9	16349.5	67669.1	50881.8	59009.7	-	-
pmn001691	C18H32O5	9,12,13-Trihydroxy-10,15-octadecadienoic acid	Lipids	Free fatty acids	-	2	TRUE	TRUE	TRUE	FALSE	FALSE	81386.3	68684.5	73461.1	31902.4	9888.28	8690.16	2366.85	2605.06	2050.05	580.356	3916.78	1307.77	-	-
Lmbn005662	C18H32O3	9(10)-EpOME;(9R,10S)-(12Z)-9,10-Epoxyoctadecenoic acid	Lipids	Free fatty acids	16833-56-0	3	FALSE	TRUE	TRUE	TRUE	TRUE	617843	654214	667336	476784	483572	468492	75846.4	75271.9	76055.5	22005.9	22911.9	24621.6	C14825	ko00591,ko01100
Lhhp102908	C15H20O2	5α,6α,7β,10β-11α,13-dihydro-4(15)-eudesmene-12,6-olide Tsoongiodendroonolide	Terpenoids	Sesquiterpenoids	-	1	TRUE	TRUE	TRUE	TRUE	FALSE	1.6069e+06	1.71865e+06	1.63392e+06	78231	90246.2	86154.3	10570.7	2974.98	8993.08	5364.68	3449.3	7048.7	-	-
pme0519	C12H22O11	D-Sucrose*	Others	Saccharides	57-50-1	1	FALSE	TRUE	TRUE	TRUE	FALSE	1.16811e+07	1.09733e+07	1.08656e+07	9.6278e+06	8.54829e+06	1.05577e+07	3.18598e+07	3.39212e+07	3.79165e+07	3.37643e+07	3.57672e+07	3.0798e+07	C00089	ko00052,ko00500,ko01100,ko01110,ko02010
Zmmp002167	C14H18N2O6	2-((L-tyrosyl)oxy)-5-amino-5-oxopentanoic acid	Amino acids and derivatives	Amino acids and derivatives	-	2	FALSE	TRUE	TRUE	TRUE	FALSE	529852	522536	574787	444088	328109	396610	47320.6	34865.8	52644.3	51576.2	27028.1	63330	-	-
pmb0862	C20H42NO7P	LysoPC 12:0	Lipids	LPC	20559-18-6	3	TRUE	FALSE	FALSE	TRUE	FALSE	147869	143740	162183	26199	33700.1	31482.3	206877	233673	205686	183672	183244	176786	-	-
Lmrgn03385	C15H22O5	Dihydrophaseic acid	Terpenoids	Sesquiterpenoids	41756-77-8	2	FALSE	TRUE	TRUE	TRUE	TRUE	288235	321981	297241	360651	376937	343729	28340	23866.7	20575.4	6670	3889.76	5854.49	C15971	ko00906
Wcdp007360	C24H50NO7P	LysoPC 16:0*	Lipids	LPC	17364-16-8	1	FALSE	TRUE	FALSE	FALSE	TRUE	2.67294e+07	2.54565e+07	2.81385e+07	2.14825e+07	1.9555e+07	2.12261e+07	9.87048e+06	1.15863e+07	1.14375e+07	3.22021e+07	3.07247e+07	3.38025e+07	-	-
Zbqp002380	C15H22N2O4	Tyrosylleucine	Amino acids and derivatives	Amino acids and derivatives	17355-10-1	1	TRUE	TRUE	TRUE	FALSE	FALSE	324018	418334	425204	3.77405e+06	3.81558e+06	3.82517e+06	4.188e+06	4.28113e+06	4.37235e+06	7.61627e+06	6.41747e+06	7.59138e+06	-	-
pmb2640	C12H24O2	Dodecanoic acid (Lauric acid)	Lipids	Free fatty acids	143-07-7	1	FALSE	FALSE	FALSE	TRUE	FALSE	591001	588264	577437	320514	318869	297939	965020	989826	944882	632873	644126	640483	C02679	ko00061,ko01100,ko01110
MWS3139	C10H18O3	10-Hydroxy-2-Decenoic Acid	Lipids	Free fatty acids	14113-05-4	2	TRUE	TRUE	TRUE	TRUE	TRUE	366531	340631	363920	170980	154256	177723	85004.6	82024	78645	8378.68	8382.78	7378.58	-	-
pmb2657	C10H18N4O6	Argininosuccinic acid	Organic acids	Organic acids	2387-71-5	3	TRUE	FALSE	FALSE	FALSE	FALSE	214734	262153	250398	94086.1	98086.6	101854	158985	180940	192710	161626	185724	81515.7	C03406	ko00220,ko00250,ko01100,ko01110,ko01230
Wccp002870	C14H18N2O5	2-Amino-5-[(1-Carboxy-2-Phenylethyl)Amino]-5-Oxopentanoic acid	Alkaloids	Alkaloids	-	1	FALSE	TRUE	TRUE	TRUE	FALSE	1.8688e+06	2.1462e+06	2.07896e+06	1.69977e+06	2.0808e+06	1.87958e+06	576122	451157	379740	615728	363800	764302	-	-
MW0112967	C10H13N3O2	4-(Methylnitrosamino)-1-(3-pyridyl)-1-butanone	Others	Ketone compounds	64091-91-4	3	TRUE	TRUE	TRUE	FALSE	FALSE	2.39928e+06	3.08945e+06	2.76841e+06	170155	384895	444578	80137.3	220725	155002	126948	154312	138808	C16453	-
Wbhp010033	C20H34O2	8,15R-Epoxypimaran-16-ol	Terpenoids	Terpene	-	3	FALSE	TRUE	TRUE	TRUE	TRUE	473687	520272	508791	579853	577403	556730	101964	109454	92889.6	27856.8	30198.4	22153.4	-	-
Lmhp008763	C21H42NO7P	LysoPE 16:1(2n isomer)*	Lipids	LPE	-	1	TRUE	TRUE	FALSE	TRUE	TRUE	1.74227e+06	1.53673e+06	1.71476e+06	3.22776e+06	3.51943e+06	3.36865e+06	157841	167004	190044	976969	1.14904e+06	1.00558e+06	-	-
Lmgn007652	C18H34O5	Tianshic acid	Organic acids	Organic acids	-	1	FALSE	TRUE	TRUE	TRUE	TRUE	2.02606e+07	2.06647e+07	2.04637e+07	1.06088e+07	1.05151e+07	1.04913e+07	1.38106e+06	1.33143e+06	1.29764e+06	396630	364138	368837	-	-
pmb0876	C21H44NO7P	LysoPE 16:0	Lipids	LPE	53862-35-4	1	TRUE	FALSE	TRUE	TRUE	TRUE	1.3794e+07	1.46155e+07	14919738	3.48973e+07	3.3854e+07	3.27973e+07	7.34694e+06	7.95884e+06	7.20856e+06	3.09932e+07	2.90162e+07	3.20091e+07	-	-
ZbWp001588	C15H19NO6	3-(((S)-1-carboxy-2-phenylethyl)amino)-2,5-dihydroxycyclopentane-1-carboxylic acid	Others	Others	-	2	TRUE	FALSE	FALSE	FALSE	FALSE	49024.2	81036.8	70802.4	130887	134429	148016	72214	74995.1	67707.2	50972.1	64218.8	75157.5	-	-
Lmhp010757	C25H48NO7P	LysoPE 20:2	Lipids	LPE	-	3	FALSE	TRUE	TRUE	TRUE	TRUE	74004	77840.8	84209.4	148869	160578	147166	28616.5	31515.5	23764.2	317921	279150	286370	-	-
MW0168621	C9H14O2	4-Oxo-2-nonenal	Others	Aldehyde compounds	-	3	TRUE	TRUE	TRUE	TRUE	FALSE	144315	126836	113929	32844	36328.8	42681	21482.7	9853.66	11876.3	5560	4749.02	7240.19	-	-
Zmgn001039	C9H17NO6S	S-Ribosyl-L-homocysteine	Amino acids and derivatives	Amino acids and derivatives	-	3	FALSE	TRUE	TRUE	FALSE	FALSE	127015	117082	147605	86816	65564.6	248575	47094.9	55959.9	49188.4	54220.4	65543.5	59875.1	C03539	ko00270,ko01100,ko01230
Lmbn009444	C18H34O3	Ricinoleic acid	Lipids	Free fatty acids	141-22-0	2	FALSE	FALSE	TRUE	FALSE	TRUE	373372	378801	397905	358273	340424	345740	350121	350285	358293	944907	921965	1.12549e+06	C08365	-
Lmmn006306	C18H30O3	Machilusolide D	Others	Lactones	-	2	TRUE	TRUE	TRUE	TRUE	TRUE	2.25241e+06	2.41851e+06	2.43864e+06	1.16274e+06	1.13341e+06	1.19681e+06	335204	306020	298022	804270	811282	765813	-	-
Wcdp007645	C18H30O3	9-Oxo-10,12-Octadecadienoic Acid	Lipids	Free fatty acids	54665-32-6	2	FALSE	TRUE	TRUE	TRUE	FALSE	1.00933e+06	1.14079e+06	986249	590582	583605	641023	104731	93305.8	122761	92822.4	93693.2	40611.3	-	-
WaYp007721	C16H35NO3	2-Aminohexadecane-1,16,16-triol	Lipids	Sphingolipids	-	2	TRUE	TRUE	TRUE	FALSE	FALSE	840523	882986	792373	189934	234172	245493	118730	124040	117745	175062	145900	129990	-	-
mws0567	C5H11N3O2	4-Guanidinobutyric acid	Organic acids	Organic acids	463-00-3	2	TRUE	TRUE	TRUE	FALSE	FALSE	112403	147599	99619.1	1.22312e+06	1.15882e+06	1.08875e+06	652423	634005	791766	762605	851515	652145	C01035	ko00330,ko01100
mws1060	C10H12N4O5	9-(Arabinosyl)hypoxanthine	Nucleotides and derivatives	Nucleotides and derivatives	7013-16-3	1	TRUE	TRUE	FALSE	FALSE	FALSE	4.49038e+06	3.93998e+06	4.33998e+06	1.44302e+06	1.33798e+06	1.12123e+06	1.19149e+06	1.28155e+06	1.36928e+06	2.4038e+06	2.42307e+06	2.4047e+06	-	-
zjbp111622	C15H20O2	12,15-dioxo-selina-4,11-dine	Terpenoids	Sesquiterpenoids	-	3	TRUE	TRUE	TRUE	FALSE	FALSE	733404	709219	736311	131090	89775.7	55462.2	5740.88	17218.6	34644.8	7026.14	9550.11	21287.1	-	-
Laln002027	C18H24O12	3,4-dihydroxybenzaldehyde-xylose-glucoside*	Phenolic acids	Phenolic acids	-	2	FALSE	TRUE	TRUE	TRUE	FALSE	695820	671999	788544	1.14437e+06	1.25884e+06	1.14564e+06	72135.7	72612	82486.1	66876.3	61620.4	54900.9	-	-
Wbsp009958	C29H48O4	(2R,3S,7aS,10R,11R,13aS,15bR)-2,3,11-trihydroxy-4,4,7a,10,13a,15b-hexamethyldocosahydro-5H-cyclohepta[1,2-a:5,4-a']dinaphthalen-5-one	Terpenoids	Terpene	-	2	FALSE	TRUE	TRUE	FALSE	FALSE	168540	189831	182107	131696	104105	134159	37910.7	93380.2	68831.7	52253.5	72170.1	77034.4	-	-
Hmqp005411	C18H32O3	9-Oxo-12Z-Octadecenoic acid	Lipids	Free fatty acids	112543-32-5	1	FALSE	TRUE	TRUE	TRUE	FALSE	481173	512230	519424	334874	360126	328661	47425.1	41629.8	55899.1	37447.3	78532.1	69225.4	-	-
Wcdp007388	C18H26O2	(10Z,14E,16E)-10,14,16-Octadecatrien-12-Ynoic Acid	Lipids	Free fatty acids	-	2	TRUE	TRUE	TRUE	TRUE	FALSE	319649	325552	297555	93944	62955.7	78687.5	4544.54	539.127	2403.2	2563.98	3987.39	5532.47	-	-
Yaln008277	C22H34O6	Trijugin A	Terpenoids	Sesquiterpenoids	-	2	TRUE	TRUE	TRUE	TRUE	FALSE	1.42086e+06	1.46144e+06	1.27105e+06	633568	619130	667454	66157.1	67873.5	60208	30205.6	46606.5	43177.4	-	-
WaYp005128	C14H31NO3	2-Aminotetradecane-1,5,13-triol	Lipids	Sphingolipids	-	1	TRUE	TRUE	TRUE	TRUE	FALSE	3.23867e+06	3.07071e+06	2.94714e+06	1.78102e+06	1.42662e+06	1.20148e+06	431407	510387	511289	483698	633364	461738	-	-
Wayn000504	C16H26O15	Malic acid-1-O-diglucoside	Organic acids	Organic acids	-	2	FALSE	TRUE	TRUE	TRUE	FALSE	37672.1	36177.4	32127.9	34911.2	32129.3	44236.9	240718	219278	255523	306162	292940	333165	-	-
Wcsn011122	C18H32O2	(5Z,10E,14S)-14-hydroxy-2,6,10-trimethylpentadeca-5,10-dien-4-one	Others	Others	-	3	FALSE	TRUE	FALSE	FALSE	FALSE	3.34343e+06	3.60942e+06	3.21811e+06	3.51957e+06	3.10061e+06	2.44992e+06	1.6647e+06	1.58315e+06	1.80089e+06	2.74009e+06	2.39295e+06	2.808e+06	-	-
Yphn004694	C21H32O12	darendoside B	Phenolic acids	Phenolic acids	94410-28-3	2	FALSE	TRUE	TRUE	TRUE	FALSE	94724.6	95287.1	20763.2	80025	173657	183396	351514	407284	404517	362178	364156	405212	-	-
MW0004284	C10H14O2	4-(3-Hydroxybutyl)phenol	Phenolic acids	Phenolic acids	69617-84-1	3	TRUE	TRUE	TRUE	TRUE	FALSE	7.01617e+06	8.93519e+06	1.11626e+07	5.14898e+07	5.00035e+07	4.92971e+07	822804	667628	831831	580512	535616	597330	C17690	-
mws1013	C9H6O4	Esculetin (6,7-Dihydroxycoumarin)	Lignans and Coumarins	Coumarins	305-01-1	3	FALSE	TRUE	TRUE	TRUE	FALSE	203297	210826	248557	302834	186074	154903	13312.7	25591.2	15215.6	7631.81	6670	13340	C09263	ko00999,ko01110
MWSslk124	C11H12O4	2-Benzylsuccinic Acid	Organic acids	Organic acids	884-33-3	2	FALSE	TRUE	FALSE	FALSE	FALSE	141318	125755	129689	16341.1	85711	104306	25526.9	43897.7	21477.9	45934.5	8702.1	53986.7	-	-
MWSHY0047	C18H16O5	5,7,4'-Trimethoxyflavone	Flavonoids	Flavones	5631-70-9	3	FALSE	TRUE	TRUE	TRUE	FALSE	217691	221931	212009	136301	119031	112501	1511.54	7612.26	3340	14415.1	7692.82	5064.81	-	-
Lcsn000415	C9H16O9	Keto-Deoxy-Nonulonic acid	Organic acids	Organic acids	153666-19-4	1	TRUE	TRUE	TRUE	FALSE	FALSE	3.98164e+06	3.78722e+06	3.40548e+06	1.2327e+06	1.12035e+06	1.3051e+06	922490	871969	879394	620477	713021	578424	C20934	ko00520,ko01100,ko01250
Zmgn005057	C18H34O3	9,10-Epoxyoctadecanoic Acid	Lipids	Free fatty acids	2443-39-2	1	FALSE	TRUE	FALSE	TRUE	FALSE	31150.4	33790.3	35485.2	33231	34739.2	31068.6	6694.07	7373.52	10860.6	20952.3	5214.53	21085.4	C19418	ko00073
Samp001300	C8H7NO	2-Cyanomethylphenol	Alkaloids	Alkaloids	-	1	TRUE	TRUE	FALSE	FALSE	FALSE	4.33384e+06	4.55198e+06	3.43226e+06	2.53469e+06	1.30046e+06	1.35597e+06	1.63967e+06	1.16479e+06	2.04416e+06	2.35323e+06	2.27916e+06	2.63178e+06	-	-
Zjyp102918	C15H24O	Epinootkatol	Terpenoids	Sesquiterpenoids	-	1	TRUE	TRUE	TRUE	TRUE	FALSE	918172	1.0254e+06	1.02179e+06	58153.9	75583.8	55823.3	25795.3	21798.1	14802	23898	8340	14737.2	-	-
Lmqn000351	C12H22O10	Rutinose	Others	Saccharides	90-74-4	3	TRUE	TRUE	TRUE	FALSE	FALSE	95457.6	69239.9	65704.1	16465.5	24288.2	32211.2	32310.9	35385.9	46761.6	33995.2	34238.9	31195.5	C08247	-
MWS4296	C11H14N2O3	Glycylphenylalanine	Amino acids and derivatives	Amino acids and derivatives	3321-03-7	1	TRUE	TRUE	TRUE	TRUE	FALSE	767828	721951	929214	3.66634e+06	2489920	2.93235e+06	6.97495e+06	5.63364e+06	7.07008e+06	1.01332e+07	1.13552e+07	8.82072e+06	-	-
pmp001264	C16H35NO2	Hexadecylsphingosine	Lipids	Sphingolipids	-	1	FALSE	TRUE	FALSE	FALSE	FALSE	1.41292e+07	1.51e+07	1.44415e+07	1.25122e+07	1.31643e+07	1.14208e+07	6.82781e+06	6.69184e+06	7.3755e+06	7.44676e+06	7.38483e+06	7.82777e+06	-	-
Ymjm000067	C20H32O3	14-Hydroxyvibsanin F	Terpenoids	Ditepenoids	-	3	TRUE	TRUE	TRUE	TRUE	TRUE	3.72609e+06	4.16012e+06	3.6337e+06	1.29973e+06	1.39985e+06	1.43904e+06	75899.9	86152.6	108991	54457.2	43861.1	36669.6	-	-
MEDN1837	C15H24O2	3,5-Di-tert-butyl-4-hydroxybenzyl alcohol	Phenolic acids	Phenolic acids	88-26-6	3	TRUE	TRUE	TRUE	FALSE	FALSE	1.48263e+06	1.66849e+06	1.42413e+06	8775.21	11613.9	10616.5	6567.7	5584.74	4508.4	2741.49	3345.68	13506.4	-	-
Lmhp008233	C23H40NO7P	LysoPE 18:4	Lipids	LPE	-	1	TRUE	TRUE	TRUE	TRUE	FALSE	414616	451122	442807	243951	175847	192550	12088.2	14762.9	6669.07	29016.2	16841.5	20719.1	-	-
Zmbn005559	C16H18N2O5S	Indole-3-cyano-2-O-glucoside	Alkaloids	Plumerane	-	2	FALSE	TRUE	TRUE	TRUE	FALSE	179041	169735	218037	306045	300379	281457	665.784	4061.13	1327.32	9	9	9	-	-
pme3184	C10H14N5O6P	2'-Deoxyadenosine-5'-monophosphate	Nucleotides and derivatives	Nucleotides and derivatives	653-63-4	3	FALSE	TRUE	TRUE	TRUE	TRUE	389864	413741	377616	497019	505584	344385	140344	126763	102751	50147.8	46003.5	79331.4	C00360	ko00230,ko01100,ko01232
MW0015451	C18H32O3	Dimorphecolic acid	Lipids	Free fatty acids	15514-85-9	3	TRUE	TRUE	TRUE	TRUE	FALSE	650659	790913	732951	152198	125461	201353	22098.6	11330.9	12936	2152.96	999.486	3997.35	-	-
Lmhp010514	C25H48NO7P	LysoPE 20:2(2n isomer)	Lipids	LPE	-	3	FALSE	TRUE	TRUE	TRUE	TRUE	20589.2	22975.9	26873.8	40583.2	41279	48170.2	11431.7	10503.8	8753.68	65648	59652	78120.6	-	-
Wbmn010746	C22H34O5	Negundoin A*	Terpenoids	Ditepenoids	-	1	FALSE	TRUE	TRUE	TRUE	FALSE	1.03791e+07	9.73885e+06	1.01228e+07	7.73048e+06	5.60695e+06	7.77761e+06	2.58306e+06	2.64846e+06	2.33226e+06	2.2518e+06	2.13246e+06	2.4978e+06	-	-
Lmhp009187	C20H42NO7P	LysoPE 15:0*	Lipids	LPE	-	2	TRUE	TRUE	TRUE	TRUE	TRUE	937411	834413	804070	415921	389894	442332	44180.3	40631.3	22957.5	150089	187527	169607	-	-
Lmhp008801	C23H42NO7P	LysoPE 18:3	Lipids	LPE	-	1	FALSE	FALSE	FALSE	TRUE	TRUE	849120	192782	1.01057e+06	742749	737481	673855	120685	129540	96550.4	507049	397745	531577	-	-
Wbmn009893	C22H34O6	3-Acetoxy-9,13-epoxy-16-hydroxy-labda-15,16-olide	Terpenoids	Ditepenoids	-	2	TRUE	TRUE	TRUE	TRUE	FALSE	173885	245221	242766	24055.5	12868.4	21672.1	2805.02	2978.23	4835.81	692.988	1670.37	3020.02	-	-
MW0103813	C9H18O3	(±)-3-Hydroxynonanoic acid	Organic acids	Organic acids	88930-09-0	3	FALSE	TRUE	TRUE	TRUE	FALSE	155508	147954	179469	211326	199780	200053	518730	517656	502987	500284	528234	507533	-	-
pmb2787	C18H30O3	9-Oxo-10E,12Z-octadecadienoic acid*	Lipids	Free fatty acids	54232-59-6	2	FALSE	TRUE	TRUE	TRUE	FALSE	212825	227701	233847	123669	106236	143190	25584	26872.1	12978	19136.7	22507.6	25660.8	C14766	ko00591
pme1184	C10H13N5O4	2'-Deoxyguanosine	Nucleotides and derivatives	Nucleotides and derivatives	961-07-9	2	FALSE	TRUE	TRUE	TRUE	FALSE	79083.7	82976.4	90944.1	111148	69864.6	129491	12493	17127.5	10790.4	3921.39	10019.4	3698.35	C00330	ko00230,ko01100,ko01232,ko02010
mws1090	C6H13O9P	D-Glucose-1-phosphate*	Others	Saccharides	59-56-3	1	FALSE	TRUE	FALSE	TRUE	FALSE	3.67361e+06	3.43702e+06	3.69425e+06	3.57969e+06	3.61604e+06	3852009	7.14511e+06	7.64549e+06	7.37348e+06	5.5532e+06	5.75875e+06	6.08801e+06	C00103	ko00010,ko00040,ko00052,ko00500,ko00520,ko00523,ko00561,ko01100,ko01110,ko01240,ko01250
MW0012501	C20H36O4	15S-hydroperoxy-11Z,13E-eicosadienoic acid	Lipids	Free fatty acids	145375-41-3	3	FALSE	TRUE	TRUE	FALSE	FALSE	974227	1.26922e+06	819674	611063	748266	641603	360335	530880	240849	27672.6	25794.4	30221.8	-	-
Lmbn001181	C22H28O15	Fraxetin-7,8-di-O-glucoside	Lignans and Coumarins	Coumarins	-	3	FALSE	TRUE	TRUE	TRUE	FALSE	9	9	9	9	9	9	5.06867e+06	5.39381e+06	5.63427e+06	5.44044e+06	5.46476e+06	5.37182e+06	-	-
MW0153867	C10H20N2O3S2	Met-Met	Amino acids and derivatives	Amino acids and derivatives	-	3	TRUE	TRUE	TRUE	FALSE	FALSE	823006	766576	895613	2.67402e+06	2.2899e+06	2.55608e+06	2.66953e+06	2.64642e+06	2.0713e+06	2.17886e+06	2.67954e+06	2.27914e+06	-	-
Walp004906	C14H31NO3	2-Aminotetradecane-1,11,13-triol	Lipids	Sphingolipids	-	1	FALSE	TRUE	TRUE	FALSE	FALSE	610060	666242	600267	377003	569475	254032	126730	203485	93263.8	87907.4	121365	85324.6	-	-
Wbsp001110	C10H10N2O	hupcrispatine	Alkaloids	Alkaloids	-	1	TRUE	TRUE	FALSE	FALSE	FALSE	3.35078e+06	2.78615e+06	2.4767e+06	739745	1.85685e+06	1.61041e+06	741251	933092	1.46322e+06	874363	3.02715e+06	1.04233e+06	-	-
mws0289	C23H46NO7P	LysoPE 18:1*	Lipids	LPE	89576-29-4	3	FALSE	TRUE	FALSE	FALSE	FALSE	4.71085e+06	5.0205e+06	4.52472e+06	4.12754e+06	4.34027e+06	3.98481e+06	2.1782e+06	2.40619e+06	2.39732e+06	2.48439e+06	2.69959e+06	2.73701e+06	-	-
pmd0147	C28H54NO7P	LysoPC 20:2	Lipids	LPC	-	3	FALSE	FALSE	TRUE	TRUE	TRUE	536971	581050	533718	961321	897989	879909	336518	395993	254652	2.97656e+06	2.72551e+06	3.18334e+06	-	-
MWSmce294	C12H16O3	Elemicin	Phenolic acids	Phenolic acids	487-11-6	1	FALSE	TRUE	FALSE	TRUE	FALSE	720376	816346	800677	496998	501355	443454	2.3575e+06	2.61292e+06	1.91487e+06	1.33783e+06	1.15716e+06	1.04844e+06	C10451	-
Zmyn000110	C6H14NO8P	D-Glucosamine 1-phosphate	Others	Saccharides	2152-75-2	3	FALSE	TRUE	TRUE	TRUE	FALSE	402114	427550	425477	233693	254930	255828	105634	120910	105319	97677.3	89885.8	96793.2	C06156	ko00520,ko01100,ko01250
pmb2654	C19H27NO12	Anthranilate-1-O-Sophoroside	Phenolic acids	Phenolic acids	-	3	FALSE	TRUE	TRUE	TRUE	FALSE	5.26615e+06	5.82584e+06	5.43217e+06	8.70895e+06	7.85124e+06	1.07699e+07	2.43274e+07	2.44055e+07	2.10892e+07	2.57915e+07	1.80328e+07	2.53606e+07	-	-
Zmyn005015	C18H37NO2	Palmitoylethanolamide	Lipids	Free fatty acids	544-31-0	3	FALSE	FALSE	TRUE	FALSE	FALSE	12188.7	11673	10825.2	7626.87	9576.37	12774.9	28896.1	12248.5	31079.2	23848.7	25909.2	32070.5	C16512	-
Wbmp010456	C18H28O2	Macrophypene B*	Terpenoids	Ditepenoids	-	1	FALSE	FALSE	FALSE	TRUE	FALSE	605491	1.64384e+06	1.58182e+06	972056	950722	888962	85204.4	18573.2	96840.3	30920	35477.8	34058.9	-	-
Wbmn011269	C22H34O5	Vitexilactone*	Terpenoids	Ditepenoids	61263-49-8	1	FALSE	TRUE	TRUE	TRUE	FALSE	8.16738e+06	7.90551e+06	8.134e+06	6.35252e+06	6.7652e+06	6.37968e+06	2.07101e+06	1.91324e+06	1.7642e+06	1.72605e+06	1.57113e+06	1.9503e+06	-	-
mws0628	C7H6O2	4-Hydroxybenzaldehyde	Others	Aldehyde compounds	123-08-0	3	FALSE	TRUE	TRUE	TRUE	FALSE	353153	290278	325166	268222	233117	221749	66619.3	70020	100384	54180.1	70372.1	56615.1	C00633	ko01100
Lmnn102709	C26H34O12	Olivil-4'-O-glucoside	Lignans and Coumarins	Lignans	76880-93-8	3	FALSE	TRUE	TRUE	TRUE	FALSE	131678	112070	115152	139442	130501	130494	11257.3	34019.8	13340	40007.8	42939.3	16675	-	-
Wbmn010531	C22H34O5	Previtexilactone	Terpenoids	Ditepenoids	61263-52-3	2	FALSE	TRUE	TRUE	TRUE	FALSE	2.40362e+06	2.27442e+06	2.35975e+06	1.96101e+06	1.9556e+06	1.94647e+06	565314	611735	553329	453268	425235	481431	-	-
Lmbn004240	C18H34O5	9,10-Dihydroxy-12,13-epoxyoctadecanoic acid	Lipids	Free fatty acids	-	2	TRUE	TRUE	TRUE	TRUE	TRUE	1.39267e+06	1.16861e+06	1.25687e+06	504220	690751	651969	169418	155768	155522	46454.5	40197.8	41796.8	C14837	ko00591
Wcdp005264	C14H31NO2	Tetradecasphinganine*	Others	Others	-	1	FALSE	TRUE	TRUE	TRUE	FALSE	1.14522e+06	1.17262e+06	1.31736e+06	854149	732721	679996	272465	299558	281865	355362	399740	303276	-	-
MWSmce509	C17H14N2	3,3'-Diindolylmethane	Alkaloids	Plumerane	1968-05-4	1	FALSE	TRUE	TRUE	TRUE	FALSE	25865.7	29033.7	29986.7	20279.9	21943.1	19024.2	3248.95	1832.98	4430.05	3781.98	3745.98	4725.73	-	-
Wcdp006912	C16H35NO2	Lauryldiethanolamine*	Others	Others	1541-67-9	1	FALSE	TRUE	FALSE	FALSE	FALSE	1.37652e+07	1.37268e+07	1.2839e+07	1.16088e+07	1.20482e+07	1.08896e+07	6.07774e+06	5.2807e+06	6.87012e+06	6.62998e+06	7.17354e+06	7.07372e+06	-	-
MWSmce689	C19H32O2	Methyl linolenate	Lipids	Free fatty acids	301-00-8	2	FALSE	TRUE	TRUE	TRUE	FALSE	1.00733e+06	765275	810636	472363	495644	482927	53307.9	145351	154975	100182	86763.2	66565.2	-	-
Waln010743	C28H54NO9P	1-(2,3-dihydroxypropoxy)-3-(((2-(dimethylamino)ethoxy)(hydroxy)phosphoryl)oxy)propan-2-yl (11Z,14Z)-octadeca-11,14-dienoate	Lipids	LPE	-	1	FALSE	TRUE	FALSE	TRUE	TRUE	2.14089e+07	1.37664e+07	1.85273e+07	1.85377e+07	2.62245e+07	2.68637e+07	6.64008e+06	6.27878e+06	8.81301e+06	1.6036e+07	1.51012e+07	2.1796e+07	-	-
MW0112082	C8H9NO	2-Aminoacetophenone	Others	Ketone compounds	613-89-8	3	TRUE	TRUE	TRUE	FALSE	FALSE	2.68588e+06	3.25011e+06	2.39893e+06	59528.8	99222.9	70579.8	93571.2	70210.8	48974.2	68302.2	59660.2	63900.8	-	-
MWS1900	C11H20O4	Undecanedioic acid	Lipids	Free fatty acids	1852-04-6	1	TRUE	TRUE	TRUE	FALSE	FALSE	278974	253842	258277	123931	130147	111581	141204	128535	111312	109056	99957.6	115411	-	-
Lmhp009464	C22H44NO7P	LysoPE 17:1(2n isomer)*	Lipids	LPE	-	2	TRUE	TRUE	TRUE	FALSE	FALSE	131649	111028	111212	75388.7	21245.5	54053.9	8291.77	10777.7	38731.8	39436.6	38823.5	38438.7	-	-
MEDTP02544	C19H28O4	5-(6-Hydroxy-2,5,7,8-tetramethyl-chroman-2-YL)-2-methyl-pentanoic acid	Organic acids	Organic acids	7083-09-2	3	FALSE	TRUE	TRUE	TRUE	FALSE	92573.1	102070	117435	161946	202866	198152	3866.56	5678.47	2198.18	9	9	9	-	-
Wcfp002357	C15H20N6O8	N6-Threonylcarbamoyladenosine	Others	Others	24719-82-2	3	FALSE	FALSE	FALSE	TRUE	FALSE	4.7593e+06	5.38256e+06	4.80456e+06	6.23091e+06	5.91149e+06	6.35263e+06	3.0598e+06	3.27598e+06	2.65814e+06	4.6123e+06	4.25855e+06	4.66339e+06	-	-
MWS201400	C16H21N3O3	Val-Trp	Amino acids and derivatives	Amino acids and derivatives	24587-37-9	2	TRUE	TRUE	TRUE	FALSE	FALSE	142698	160124	172090	576007	645264	633493	442696	415571	478414	535029	486345	537692	-	-
pme3967	C12H17N5O5	2-(Dimethylamino)guanosine*	Nucleotides and derivatives	Nucleotides and derivatives	2140-67-2	1	TRUE	TRUE	TRUE	FALSE	FALSE	1.3813e+06	1.47729e+06	1.52384e+06	748458	679610	689417	578400	632031	583458	544435	598222	479511	-	-
Smhn005676	C20H22O10	Fortuneanoside G	Phenolic acids	Phenolic acids	1015781-29-9	3	FALSE	TRUE	TRUE	TRUE	FALSE	46397.4	42810.9	38553.7	91529.5	71604.7	72573.7	5677.87	6128.16	655.353	1234.31	8340	2752.77	-	-
pme2566	C8H14N2O5	5-L-Glutamyl-L-amino acid	Amino acids and derivatives	Amino acids and derivatives	5875-41-2	3	FALSE	TRUE	TRUE	FALSE	FALSE	383696	329817	367850	200740	188242	171851	175590	95624.6	154929	25806.6	148039	50015	-	-
Lhyn080408	C22H34O7	15-Epi-leosibirone B	Terpenoids	Ditepenoids	-	3	TRUE	TRUE	TRUE	FALSE	FALSE	41357.4	52303	46765.3	1658.57	4527.59	2005.05	9	9	9	9	9	9	-	-
pmb3101	C7H12O5	2-Isopropylmalic Acid	Organic acids	Organic acids	49601-06-1	1	FALSE	TRUE	TRUE	TRUE	TRUE	2.56765e+06	2.63872e+06	2.58612e+06	1.93101e+06	1.87655e+06	1.59739e+06	1.84274e+07	1.89032e+07	1.81118e+07	6.15538e+06	6.20661e+06	5.93376e+06	C02504	ko00290,ko00620,ko01100,ko01110,ko01210,ko01230
mws0024	C7H6O5	Gallic acid	Phenolic acids	Phenolic acids	149-91-7	3	FALSE	TRUE	TRUE	TRUE	FALSE	384221	379536	360772	418760	421781	471468	78441.3	102340	59061.7	71441.9	69815.6	31286.3	C01424	ko00999
Zbqp000676	C8H18N4O2	3-(triazan-2-yl)propyl L-prolinate	Amino acids and derivatives	Amino acids and derivatives	-	1	FALSE	TRUE	TRUE	FALSE	FALSE	458577	446359	346606	241148	223869	235431	141380	122677	131634	117514	179862	158895	-	-
Wcsn009636	C22H30O4	Mediterraneone*	Others	Others	133301-13-0	1	FALSE	TRUE	TRUE	TRUE	FALSE	101449	116089	97547	56868	66687.7	57411.1	4483.81	6648.42	10223.4	5012.01	12314.6	11784.3	-	-
MW0107577	C11H22N2O3	Ile-Val	Amino acids and derivatives	Amino acids and derivatives	41017-96-3	3	TRUE	TRUE	TRUE	FALSE	FALSE	167049	164160	129913	14787.4	18932.7	15778.9	16569.1	39631.7	40010	1381.42	4736.73	10263.3	-	-
Lmhp001430	C10H14N2O4	Cyclo(Pro-Glu)	Amino acids and derivatives	Amino acids and derivatives	-	2	FALSE	TRUE	TRUE	TRUE	FALSE	1.12056e+06	945851	1.28597e+06	1.00702e+06	791569	953559	26416.1	75090.5	43375.2	35073.6	27888.3	23163.4	-	-
mws0884	C10H12N5O6P	Cyclic 3',5'-Adenylic acid	Nucleotides and derivatives	Nucleotides and derivatives	60-92-4	1	TRUE	FALSE	TRUE	FALSE	FALSE	379813	381999	373422	971695	856473	681309	708004	635210	716345	733556	833256	715136	C00575	ko00230,ko01100
mws2108	C16H18O9	Cryptochlorogenic acid (4-O-Caffeoylquinic acid)	Phenolic acids	Phenolic acids	905-99-7	2	FALSE	TRUE	TRUE	TRUE	FALSE	73242.1	64334.4	56849.8	115826	118185	100080	13076.5	21679.6	12549.8	11731.8	17874.4	17293.5	-	-
Wbhp008068	C20H32O5	(1R,4aS,4bR,7R,8R,8aR,9S,10aR)-7-ethenyl-8,8a,9-trihydroxy-1,4a,7-trimethyl-2,3,4,4b,5,6,8,9,10,10a-decahydrophenanthrene-1-carboxylic acid	Terpenoids	Terpene	-	1	FALSE	FALSE	FALSE	TRUE	FALSE	290358	311630	223922	380151	397588	315523	185444	119829	163714	155327	167630	140382	-	-
Walp007190	C20H43NO4	2-AminoicoSane-1,5,7,19-tetraol	Lipids	Sphingolipids	-	1	FALSE	TRUE	TRUE	TRUE	FALSE	7.03927e+06	7.69294e+06	7.12449e+06	4.19647e+06	4.44374e+06	3.6732e+06	1.93265e+06	1.6911e+06	2.12444e+06	2.0705e+06	2.07487e+06	2.05564e+06	-	-
WaYp007695	C18H39NO4	2-Aminooctadecane-1,16,18,18-tetraol	Lipids	Sphingolipids	-	2	TRUE	TRUE	TRUE	TRUE	FALSE	567760	556588	467294	172456	163407	217154	63164.7	75597.6	86190.6	132321	117986	66839.3	-	-
mws0976	C9H12N2O6	β-Pseudouridine	Nucleotides and derivatives	Nucleotides and derivatives	1445-07-4	3	FALSE	FALSE	TRUE	TRUE	FALSE	188201	114122	202336	285668	312903	314326	93588	103744	45770.8	40871.8	64460.6	44879.7	C02067	ko00240,ko01100
mws0355	C22H18O10	Catechin gallate*	Flavonoids	Flavanols	130405-40-2	3	FALSE	FALSE	FALSE	TRUE	FALSE	57571.7	35867.6	12090	60279.4	80069.1	83454.6	30310.1	45115.6	23340	25052.2	25153.4	59668.7	-	-
pmp000804	C19H20O4	Isobavachalcone D	Flavonoids	Chalcones	-	2	TRUE	TRUE	TRUE	TRUE	FALSE	388941	433707	334671	130212	152389	109271	1661.66	952.85	10003.9	936.87	1868.8	7349.29	-	-
MWS1848	C8H8O2	Phenyl acetate	Phenolic acids	Phenolic acids	122-79-2	3	FALSE	FALSE	TRUE	TRUE	FALSE	22543.5	23170.8	15263.2	32411.5	41256.5	47822.2	5005	10005	13340	6284.26	8340	10005	C00548	-
mws1089	C12H23O14P	Sucrose-6-phosphate	Others	Saccharides	-	3	TRUE	FALSE	FALSE	TRUE	FALSE	661012	556202	634279	155307	173200	149706	390705	359905	395399	479817	437522	465829	-	-
Zjyp102916	C15H24O	(1R,4aR,7R,8aR)-1,4a,8a-trimethyl-7-(prop-1-en-2-yl)-deca-hydronaphthalen-1-ol*	Terpenoids	Sesquiterpenoids	-	1	TRUE	TRUE	TRUE	TRUE	FALSE	979387	894514	923188	43887.8	39427.9	32198.5	9227.87	10495.2	7549.77	6513.26	31082.4	10077.2	-	-
pme3961	C10H13N5O3	2'-Deoxyadenosine*	Nucleotides and derivatives	Nucleotides and derivatives	958-09-8	2	TRUE	TRUE	TRUE	TRUE	TRUE	285879	309544	347261	913248	571940	860761	108346	103312	95042.8	24267.3	44473.3	27076.1	C00559	ko00230,ko01100,ko01232,ko02010
Wcgn012724	C16H26O4	6-Hydroxyphomodiol	Others	Others	-	1	FALSE	TRUE	FALSE	TRUE	FALSE	910353	873245	864873	479015	494857	510620	1.69204e+06	1.79329e+06	1.82217e+06	1.26363e+06	1.23716e+06	1.23517e+06	-	-
Lmhp001461	C11H20N2O3	L-Prolyl-L-Leucine	Amino acids and derivatives	Amino acids and derivatives	52899-07-7	2	TRUE	FALSE	FALSE	TRUE	FALSE	1.06805e+06	1.14249e+06	1.18496e+06	2.5987e+06	2.72462e+06	2.56678e+06	574770	1.20715e+06	763767	762689	793918	935070	-	-
Walp007192	C22H47NO5	2-aminodocoSane-1,6,19,20,21-pentaol	Lipids	Sphingolipids	-	1	FALSE	TRUE	TRUE	TRUE	FALSE	1.22963e+06	1.44887e+06	1.3179e+06	765392	823795	708694	342985	328705	367037	391467	428793	354341	-	-
mws2523	C12H23O14P	Trehalose 6-phosphate	Others	Saccharides	4484-88-2	2	TRUE	FALSE	FALSE	TRUE	FALSE	795291	685308	769363	33762.7	63008.8	45448.8	438232	434717	437280	535797	641963	622709	C00689	ko00500,ko01100,ko01110
MW0110222	C13H18N2O5	Tyr-Thr	Amino acids and derivatives	Amino acids and derivatives	-	3	TRUE	TRUE	TRUE	TRUE	FALSE	2.67039e+06	3.61803e+06	3.35285e+06	703268	753474	797511	13616.1	19549.6	18844.3	26814.8	33340	26817	-	-
MWSmce039	C6H5NO2	Isonicotinic acid	Others	Vitamin	55-22-1	2	TRUE	FALSE	FALSE	FALSE	FALSE	9.98264e+06	9.54132e+06	8.18e+06	3.87326e+06	3.30917e+06	3.65781e+06	4.83158e+06	3.50862e+06	5.66941e+06	5.04319e+06	6.5557e+06	4.90941e+06	C07446	-
MWS00204g	C4H9NO2	N-Ethylglycine*	Amino acids and derivatives	Amino acids and derivatives	627-01-0	2	FALSE	TRUE	TRUE	FALSE	FALSE	473871	492922	440279	190849	270933	242675	123088	149394	131487	257151	250704	186703	-	-
pme2165	C5H4N2O4	Orotic acid (Vitamin B13)	Others	Vitamin	65-86-1	3	FALSE	FALSE	TRUE	TRUE	FALSE	147526	125310	124698	187243	145612	201707	82493.5	73348.6	52528.2	48642.3	54163.6	52679.7	C00295	ko00240,ko01100,ko01240
mws0984	C9H11N5O3	L-Sepiapterin	Nucleotides and derivatives	Nucleotides and derivatives	17094-01-8	2	TRUE	FALSE	FALSE	TRUE	FALSE	31605.6	33925.8	42601.7	142078	124165	116643	57290.9	56438.3	55708.2	64954.1	61082	66169.9	C00835	ko00790,ko01100
Lmhp112042	C21H38O4	1-Linoleoylglycerol*	Lipids	Glycerol ester	2277-28-3	1	TRUE	TRUE	FALSE	FALSE	FALSE	42919.5	36672.4	42499.4	11264.9	11980.2	7846.16	13238	10039.2	13341	23312.1	22427.6	23109	-	-
pme0137	C7H12N2O4	N-Acetyl-L-Glutamine	Amino acids and derivatives	Amino acids and derivatives	2490-97-3	3	FALSE	TRUE	TRUE	TRUE	FALSE	981810	1.05442e+06	973664	722273	765351	680980	137187	109009	120844	100283	104178	91928.1	-	-
MA10074217	C9H7NO	4-Hydroxyquinoline	Alkaloids	Quinoline alkaloids	611-36-9	3	TRUE	TRUE	TRUE	FALSE	FALSE	104992	107657	95934.5	26452.4	26801.4	33945.9	24088.1	30712.1	28614	25005	13645.5	8599.68	C06343	-
mws0736	C8H16N2O3	N-Glycyl-L-leucine	Amino acids and derivatives	Amino acids and derivatives	869-19-2	1	TRUE	TRUE	TRUE	TRUE	TRUE	169097	152846	165210	461632	433611	567083	1.93162e+06	1.63472e+06	1.53165e+06	2.97847e+06	4.22063e+06	3.10277e+06	C02155	-
mws5045	C12H24O3	12-Hydroxydodecanoic acid	Lipids	Free fatty acids	505-95-3	1	TRUE	FALSE	FALSE	TRUE	FALSE	26896.9	31023.4	30356.3	63422.9	71674.5	62620.8	33885.2	27965.2	34947.2	15907	15922.2	19248.2	C08317	-
pmf0348	C10H20O3	2,6-Dimethyl-7-octene-2,3,6-triol	Others	Alcohol compounds	73815-21-1	3	TRUE	FALSE	FALSE	FALSE	FALSE	346882	322449	316019	109557	139361	129809	197001	211903	191407	304342	311866	314559	-	-
pme3337	C14H17N5O8	Succinyladenosine	Nucleotides and derivatives	Nucleotides and derivatives	4542-23-8	1	TRUE	TRUE	FALSE	FALSE	FALSE	996999	1.1308e+06	1.14506e+06	427620	370786	418474	374513	366605	358148	648609	494220	569451	-	-
MW0114504	C14H25NO11	Galbeta1,3GlcNAc	Others	Saccharides	489-52-1	3	TRUE	TRUE	TRUE	FALSE	FALSE	1.09606e+06	1.08296e+06	1.23121e+06	436813	393825	428747	418931	399249	411693	548874	531420	561944	C06372	-
Ladp002935	C10H7NO3	3-quinolinecarboxylic acid	Alkaloids	Quinoline alkaloids	-	3	FALSE	TRUE	TRUE	TRUE	FALSE	697131	749927	727826	728087	849210	825955	21413.1	45010	30010	6758.74	8340	7895.95	-	-
Lmhp008833	C24H48NO7P	LysoPC 16:1(2n isomer)*	Lipids	LPC	-	1	FALSE	TRUE	FALSE	TRUE	TRUE	2.15375e+06	2.058e+06	1.99585e+06	2.49702e+06	2.42926e+06	2.27347e+06	522628	498710	508155	1.76613e+06	1.59575e+06	1.60264e+06	-	-
Lmbn002737	C8H8O	3-Methylbenzaldehyde	Others	Aldehyde compounds	620-23-5	3	TRUE	TRUE	TRUE	FALSE	FALSE	252122	247292	260737	4373.91	6105.05	5005	6670	524.664	1066.42	9	9	9	C07209	ko01100
pmn001380	C9H16O4	Eucommiol	Others	Alcohol compounds	55930-44-4	1	TRUE	FALSE	FALSE	FALSE	FALSE	325150	346026	299304	139118	168269	173860	179946	180136	196074	268212	276920	299893	C17878	-
Lmmn004951	C18H34O5	2-Hydroxy-4-methyl-3-undecanoyloxypentanoic acid methyl ester	Lipids	Free fatty acids	-	1	TRUE	TRUE	TRUE	FALSE	FALSE	1.62007e+07	1.60286e+07	1.61906e+07	2.61296e+06	2.43873e+06	1.30573e+06	418888	428311	409745	243425	252061	233652	-	-
mws0237	C9H16O4	Azelaic acid	Organic acids	Organic acids	123-99-9	1	TRUE	FALSE	FALSE	FALSE	FALSE	3.68587e+06	3.5826e+06	3.6041e+06	1.80366e+06	1.8108e+06	1.75066e+06	2.0906e+06	2.11e+06	1.96446e+06	3.29514e+06	3.24471e+06	3.18371e+06	C08261	-
Wcdn000881	C11H17NO8	N-Fructosyl Pyroglutamate	Amino acids and derivatives	Amino acids and derivatives	-	3	TRUE	TRUE	TRUE	FALSE	FALSE	1.34993e+06	1.65957e+06	1.69953e+06	321552	437402	342283	346282	295509	372376	212174	233339	230638	-	-
pma1303	C24H46NO7P	LysoPC 16:2*	Lipids	LPC	-	1	TRUE	FALSE	TRUE	FALSE	TRUE	91674.9	91748.6	106857	243379	264937	202531	117523	120160	133069	801593	765417	751141	-	-
Zmbp000490	C8H15NO2	Valerine	Alkaloids	Alkaloids	-	2	FALSE	TRUE	TRUE	TRUE	FALSE	1.33533e+06	1.61722e+06	1.03207e+06	1.18271e+06	1.00719e+06	1.22477e+06	469784	432557	434476	335312	362205	290214	-	-
Zahp003766	C26H28O16	Quercetin 3-O-glucoside 7-O-xyloside	Flavonoids	Flavonols	-	3	TRUE	FALSE	TRUE	FALSE	FALSE	114612	131866	143088	56964.1	45708.4	47775.3	2315.62	20791.1	23194.3	5005	8262.51	16152.4	-	-
Lmcp002302	C12H17N5O5	N6-(2-Hydroxyethyl)adenosine*	Nucleotides and derivatives	Nucleotides and derivatives	4338-48-1	1	FALSE	TRUE	TRUE	FALSE	FALSE	957634	1.05019e+06	1.12954e+06	510808	590703	546647	436973	507608	461105	385394	456193	277749	-	-
WaYp006462	C16H35NO3	2-Aminohexadecane-1,5,15-triol	Lipids	Sphingolipids	-	1	FALSE	TRUE	TRUE	TRUE	FALSE	3.08471e+06	3.23496e+06	3.40881e+06	2.10351e+06	1.83507e+06	1.76768e+06	643710	630106	697217	775297	922458	716723	-	-
pmc0066	C10H13N4O7P	2'-Deoxyinosine-5'-monophosphate	Nucleotides and derivatives	Nucleotides and derivatives	3393-18-8	3	TRUE	TRUE	FALSE	TRUE	TRUE	757860	753568	780256	74179.7	64535.4	93885.5	1.74287e+06	2.33822e+06	2.15218e+06	562367	622670	651775	C06196	ko00230,ko01232
Wcdp006741	C26H50NO7P	1-(9Z,12Z-Octadecadienoyl)-Sn-Glycero-3-Phosphocholine	Others	Others	22252-07-9	3	FALSE	TRUE	FALSE	TRUE	TRUE	3.48998e+06	3.51747e+06	3.06912e+06	4.8044e+06	4.42847e+06	3.51528e+06	1.0737e+06	1.33804e+06	1.63969e+06	3.01575e+06	3.44046e+06	3.44539e+06	-	-
MWS2076	C6H7NO	2-Aminophenol	Alkaloids	Phenolamine	95-55-6	3	FALSE	FALSE	TRUE	FALSE	FALSE	110470	116769	96149.3	126889	98353.4	103543	114765	110590	37601.5	30559.9	19909.3	56709.3	C01987	ko00380,ko01100
Walp002129	C16H20O10	4-Acetoxy-3-Methoxybenzoic Acid glucoside	Phenolic acids	Phenolic acids	-	2	TRUE	TRUE	TRUE	TRUE	FALSE	700491	657342	759098	151875	196731	157297	64658.6	76196	55138.3	29726.5	41606.4	36254.5	-	-
pmb3079	C8H16NO9P	N-Acetyl-D-glucosamine-1-phosphate	Others	Saccharides	6866-69-9	2	TRUE	FALSE	FALSE	FALSE	FALSE	475576	417079	456478	208406	208773	206855	109884	673033	812729	673146	701063	666050	C04256	-
MW0107847	C10H20N2O4	Leu-Thr	Amino acids and derivatives	Amino acids and derivatives	-	3	TRUE	TRUE	FALSE	TRUE	FALSE	90218.3	60511	80499.1	792455	638639	694948	154640	184249	135327	122960	148018	181246	-	-
Zbqn004681	C13H14N2O3	N-acetyl-tryptophan	Amino acids and derivatives	Amino acids and derivatives	-	1	TRUE	TRUE	TRUE	FALSE	FALSE	211185	209259	219124	30477.3	16100.7	35010	41852.5	45521.4	40313.9	68355	33489.3	33489.3	-	-
Lmxp010913	C35H66NO9P	1-(9Z-Octadecenoyl)-2-(9-oxo-nonanoyl)-sn-glycero-3-phosphocholine	Lipids	Glycerol ester	-	2	FALSE	FALSE	TRUE	FALSE	FALSE	231642	239643	240111	222332	197384	212723	139116	163977	127920	88471	113923	129461	-	-
Zmyn000108	C6H10O8	D-Saccharic acid	Others	Saccharides	87-73-0	1	TRUE	TRUE	TRUE	TRUE	FALSE	683996	649967	579195	234361	219971	231558	99973.7	21892.4	81834.2	57632.9	62180.6	25021.6	C00818	ko00053,ko01100
pmp001229	C12H16O3	Senkyunolide K	Others	Lactones	114569-33-4	1	FALSE	TRUE	FALSE	TRUE	TRUE	353135	356463	351108	233823	190788	241026	1.1468e+06	1.25312e+06	953482	624966	526438	517651	-	-
Wcdp004275	C14H31NO	Lauramine oxide	Others	Others	1643-20-5	1	TRUE	TRUE	TRUE	FALSE	FALSE	115777	119390	123966	52398.2	52732.2	46893.5	38956.7	28565.7	47807.1	37452.9	43883.2	30078.4	-	-
Zmyn004732	C18H30O3	2R-hydroxy-9Z,12Z,15Z-octadecatrienoic acid	Lipids	Free fatty acids	-	3	TRUE	TRUE	FALSE	TRUE	FALSE	98564.1	86964.4	103675	36586.9	37330.5	39046.4	15919.3	17601.1	17922.7	21510.8	20918.8	106664	C16342	ko00592
HX1225	C15H24O	2-methyl-2-vinyl-3-isopropenyl-5-isopropylidene cyclohexanol*	Terpenoids	Monoterpenoids	-	1	TRUE	TRUE	TRUE	TRUE	FALSE	905313	968448	890862	43945.6	51012.7	39667.1	13747	3622.84	13344.8	20693.7	6937.46	9983.99	-	-
MWS2673	C20H34O4	5,6-DiHETrE[(±)5,6-dihydroxy-8Z,11Z,14Z-eicosatrienoic acid]	Lipids	Free fatty acids	213382-49-1	3	FALSE	TRUE	TRUE	TRUE	FALSE	78946.6	72125.9	90527	101014	112376	105021	40724.8	34974.2	37544.4	41960.8	33752.5	35890.2	C14772	ko00590,ko01100
mws1417	C9H7NO2	Indole-3-carboxylic acid*	Alkaloids	Plumerane	771-50-6	1	FALSE	TRUE	TRUE	TRUE	FALSE	358573	408610	348841	404045	360185	350972	13293	20023.3	50366.5	6007	4012.67	17254	C19837	-
pme1651	C10H9NO2	Indole-3-acetic acid (IAA)	Alkaloids	Plumerane	87-51-4	3	TRUE	TRUE	TRUE	FALSE	FALSE	119420	106931	133961	12119.4	13360.1	12569.7	12174.3	12744.1	9975.69	18621.5	21199	25103.9	C00954	ko00380,ko01100,ko04075
pmp001270	C24H48NO7P	LysoPC 16:1*	Lipids	LPC	76790-27-7	1	FALSE	TRUE	FALSE	TRUE	TRUE	2.86493e+06	2.78777e+06	2.75455e+06	2.00001e+06	1.82621e+06	1853202	454748	441533	463823	1.65914e+06	1.68491e+06	1.63983e+06	-	-
pme1086	C10H17N3O6S	Glutathione reduced form	Amino acids and derivatives	Amino acids and derivatives	70-18-8	1	FALSE	FALSE	TRUE	FALSE	TRUE	258022	305133	189215	764969	230238	201052	793369	310784	1.24034e+06	2.38122e+06	2.4678e+06	2.11837e+06	C00051	ko00270,ko00480,ko01100,ko01240,ko02010
MW0109363	C10H16N2O5	Prolylglutamic acid	Amino acids and derivatives	Amino acids and derivatives	67644-00-2	3	FALSE	TRUE	FALSE	FALSE	FALSE	432716	529525	546264	314775	263804	293108	270585	214299	222844	330728	379572	337962	-	-
Zmyn000155	C7H14N2O3	N-α-Acetyl-L-ornithine	Amino acids and derivatives	Amino acids and derivatives	6205-08-9	2	TRUE	TRUE	FALSE	FALSE	FALSE	5.87141e+06	5.61395e+06	5.99559e+06	2.54644e+06	2.40818e+06	2.61402e+06	2.22781e+06	2.3029e+06	2.51624e+06	3.45279e+06	3.64033e+06	3.60155e+06	C00437	ko00220,ko01100,ko01110,ko01210,ko01230
Halp006456	C30H42O7	Ganoderic Acid J	Terpenoids	Triterpene	-	2	TRUE	TRUE	TRUE	FALSE	FALSE	944155	1.17973e+06	1.02678e+06	537982	174227	213765	7437.29	9386.35	61893.3	7430.13	12514.7	9585.68	-	-
Walp004752	C12H27NO2	2-Aminododecane-1,4-diol	Lipids	Sphingolipids	-	1	FALSE	TRUE	TRUE	TRUE	FALSE	844368	1.02216e+06	883939	556463	558692	387411	165260	184622	235342	206986	300865	180804	-	-
Lcsp001468	C16H27N3O8	Glu-Ile-Glu	Amino acids and derivatives	Amino acids and derivatives	-	2	TRUE	TRUE	TRUE	FALSE	FALSE	41354	116579	74384.6	472237	446953	288548	574467	830418	468018	573764	590372	498483	-	-
Zmbp000555	C10H10N2O	3-Indole acetamide	Alkaloids	Plumerane	-	2	FALSE	TRUE	TRUE	FALSE	FALSE	301793	308729	409986	200666	213280	168560	98664.5	98982.8	124502	146125	130054	121610	-	-
Wcdp007560	C26H52NO7P	1-Vaccenoyl-Glycero-3-Phosphocholine*	Others	Others	-	1	FALSE	TRUE	FALSE	TRUE	FALSE	2.93904e+07	2.86228e+07	2.85989e+07	4.28715e+07	4.60177e+07	4.26296e+07	1.16492e+07	1.08161e+07	1.16973e+07	1.55053e+07	1.39665e+07	1.56033e+07	-	-
Zmdn004863	C13H12O4	Aloesone	Phenolic acids	Phenolic acids	40738-40-7	2	FALSE	FALSE	TRUE	FALSE	TRUE	146339	180761	128563	162385	157873	134871	326797	342603	557760	38032.8	40509.2	39173.2	-	-
pma3101	C11H14NO6+	Nicotinate D-ribonucleoside	Others	Vitamin	17720-18-2	3	TRUE	FALSE	FALSE	FALSE	FALSE	2.25038e+07	2.40103e+07	1.93628e+07	9.96373e+06	7.94956e+06	9.01044e+06	1.13462e+07	9.78071e+06	1.18841e+07	1.46563e+07	1.7224e+07	1.36891e+07	C05841	ko00760,ko01100
Lmbn009747	C19H36O3	Ricinoleic acid methyl ester	Lipids	Free fatty acids	141-24-2	2	TRUE	TRUE	TRUE	TRUE	FALSE	115601	114950	105693	18863.5	13527.7	12853	7640.9	5764.21	4734.5	6906.4	2361.62	21893.3	-	-
Lmmn001643	C9H8O3	2-Hydroxycinnamic acid*	Phenolic acids	Phenolic acids	583-17-5	3	FALSE	TRUE	TRUE	TRUE	TRUE	658416	683173	590999	487819	518180	515472	32997	35354.8	24241.1	87544.6	66523.2	88426.6	C01772	ko00360,ko00999,ko01100,ko01110
Zahp013600	C18H35NO	Octadec-2-enamide	Alkaloids	Alkaloids	-	1	FALSE	TRUE	FALSE	FALSE	FALSE	248055	216854	347204	432707	178828	177414	126008	131036	91788.5	158787	124948	135009	-	-
pmb2221	C18H39NO3	4-Hydroxysphinganine; Phytosphingosine	Lipids	Sphingolipids	554-62-1	2	FALSE	FALSE	FALSE	TRUE	FALSE	2.78265e+06	3.03611e+06	2.75584e+06	3.27336e+06	3.3157e+06	3.02325e+06	1.44355e+06	1.62795e+06	1.49202e+06	1.68578e+06	1.73044e+06	1.85416e+06	C12144	ko00600,ko01100
ZbBn002068	C8H12O5	3-methyl-ShikimicAcid	Organic acids	Organic acids	-	2	FALSE	TRUE	TRUE	FALSE	FALSE	54834.1	37080.4	28358.5	115772	122751	35383	99404.1	98373.8	121681	221144	220293	162514	-	-
Lmmn006706	C21H28O7	9α-Ethoxy-8β-(2-isobutyryloxy)-14-oxo-acanthospermolide	Terpenoids	Sesquiterpenoids	-	2	FALSE	TRUE	TRUE	TRUE	TRUE	159661	140368	150686	92859.1	96835.4	89956.5	46939	49387.1	42809.8	6076.73	6569.15	7181.87	-	-
mws0458	C8H8O3	Vanillin; 4-Hydroxy-3-Methoxybenzaldehyde*	Others	Aldehyde compounds	121-33-5	3	FALSE	TRUE	TRUE	FALSE	FALSE	76690	66148.7	75032.2	44958.3	79594.6	85046	28340	21337.6	17765.4	27564.9	18606.6	25299.8	C00755	ko00996,ko01100,ko01110
Lcsp000959	C10H19N3O4	Gly-Val-Ala*	Amino acids and derivatives	Amino acids and derivatives	-	2	TRUE	TRUE	TRUE	FALSE	FALSE	202439	225055	278943	735003	639240	575751	962264	826154	700803	665938	806792	1.00447e+06	-	-
pmb0508	C14H20N4O2	p-Coumaroylagmatine	Alkaloids	Phenolamine	7295-86-5	3	FALSE	FALSE	TRUE	FALSE	FALSE	19015	22383.3	33648.7	71835	48980.1	41449.9	36417.2	71568.8	49032.2	82887.2	60285	68441.4	C04498	ko00999,ko01100,ko01110
pme1109	C5H5N5O	Guanine	Nucleotides and derivatives	Nucleotides and derivatives	73-40-5	2	TRUE	TRUE	TRUE	FALSE	FALSE	164588	167250	110972	64686.8	67666.1	76368.5	40547.7	67315.4	58255.1	23433.4	40233.1	24437.4	C00242	ko00230,ko01100,ko01232
Lcsp002477	C13H25N3O4	Gly-Val-Leu	Amino acids and derivatives	Amino acids and derivatives	-	2	TRUE	TRUE	TRUE	TRUE	FALSE	51985.5	93370	33312.7	330910	444588	342940	1.61202e+06	1.48691e+06	1.4067e+06	3.14948e+06	2.42495e+06	2.96256e+06	-	-
Lmhp010190	C26H52NO7P	LysoPC 18:1(2n isomer)*	Lipids	LPC	-	1	FALSE	TRUE	FALSE	TRUE	FALSE	2.3845e+07	2.31397e+07	2.30174e+07	3.94043e+07	3.87122e+07	3.73193e+07	1.07411e+07	9.44306e+06	1.03494e+07	1.36786e+07	1.24647e+07	1.35184e+07	-	-
Zmjp000182	C7H16N4O2	N-Monomethyl-L-arginine*	Amino acids and derivatives	Amino acids and derivatives	17035-90-4	1	FALSE	TRUE	FALSE	FALSE	FALSE	461543	511239	456811	245296	264799	248862	187932	196439	220378	255392	303454	277554	C03884	-
zjgp122304	C14H16O2	1,3-dihydroxy-6(E)-tetradecene-8,10,12-triyne	Others	Others	-	2	TRUE	TRUE	TRUE	TRUE	FALSE	265178	333347	267677	16174.5	13026.2	11909.4	7736.36	2209.31	1916.01	8505.01	3450.45	1670	-	-
pmn001640	C20H18O12	Myricetin-3-O-arabinoside	Flavonoids	Flavonols	132679-85-7	3	FALSE	TRUE	TRUE	TRUE	FALSE	9	9	9	9	9	9	18859.2	28812.4	31008	16844.9	19861.9	20429.8	-	-
MWS201465	C14H18N2O5	Glu-Phe	Amino acids and derivatives	Amino acids and derivatives	20556-22-3	1	TRUE	TRUE	FALSE	FALSE	FALSE	634532	652546	539242	2.48087e+06	1.94729e+06	2.48704e+06	1.39047e+06	1.45121e+06	1.33334e+06	1.10297e+06	1.29709e+06	1.16575e+06	-	-
Lcsp003132	C15H29N3O4	Ala-Ile-Leu	Amino acids and derivatives	Amino acids and derivatives	-	1	TRUE	TRUE	TRUE	TRUE	FALSE	138289	157020	70020	1.28509e+06	924944	1.11878e+06	4.71796e+06	4.53513e+06	5.00389e+06	7.14257e+06	6.62552e+06	6.41286e+06	-	-
MWSmce585	C4H9NO2	Methyl 3-aminopropanoate	Amino acids and derivatives	Amino acids and derivatives	4138-35-6	3	TRUE	TRUE	TRUE	TRUE	FALSE	322746	363431	277362	148261	148892	173070	59905.4	66059.7	90202.6	152130	203269	99541.2	-	-
Wdzp007232	C15H22O2	orientalol G	Terpenoids	Sesquiterpenoids	-	2	TRUE	TRUE	TRUE	TRUE	FALSE	341384	439277	346722	34823.6	38588.2	48107.1	3340	5364.68	1565.95	7516.55	3008.21	8214.52	-	-
MW0168670	C18H28O2	9,12-Octadecadiynoic Acid	Lipids	Free fatty acids	2012-14-8	3	FALSE	TRUE	TRUE	TRUE	FALSE	621727	626695	723454	293248	360306	388244	140542	67056.6	181260	8639.84	21684.8	20778.7	-	-
MWSmce157	C7H13NO2	Stachydrine	Alkaloids	Pyrrole alkaloids	471-87-4	1	TRUE	FALSE	FALSE	TRUE	FALSE	2.90836e+06	2.80904e+06	2.54859e+06	1.09053e+07	9.09224e+06	9.69723e+06	2.88974e+06	3.12301e+06	3.76738e+06	4.15565e+06	4.13083e+06	4.45317e+06	C10172	-
Lmhn003373	C11H10O7	4-Hydroxybenzoylmalic acid	Phenolic acids	Phenolic acids	-	2	TRUE	TRUE	TRUE	TRUE	TRUE	225403	254628	265030	651771	589880	552985	19136.7	13522.8	24996.2	3281.72	3361.15	1198.39	-	-
pmp000249	C12H14O3	Senkyunolide F	Others	Lactones	94530-84-4	2	TRUE	TRUE	TRUE	TRUE	FALSE	1.09245e+06	1.18513e+06	1.29312e+06	72707.2	52842.6	79641.8	14633.5	7673.84	7388.16	7755.21	19924.7	5370.5	-	-
MWSmce203	C12H22O11	D-Cellobiose	Others	Saccharides	528-50-7	3	FALSE	TRUE	TRUE	TRUE	FALSE	298408	269142	284693	210567	187455	227140	708329	824530	750320	597416	557946	621264	-	-
Lmxp000429	C9H15N3O2	Hercynine	Alkaloids	Alkaloids	534-30-5	1	TRUE	FALSE	TRUE	FALSE	FALSE	3.47741e+06	3.15136e+06	2.53037e+06	7.59048e+06	7.10576e+06	7.13061e+06	5.46673e+06	3.61834e+06	3.48693e+06	7.75481e+06	7.82547e+06	7.64585e+06	-	-
Qmkp102204	C33H44O8	Meliatoosenin K	Terpenoids	Triterpene	-	2	TRUE	FALSE	TRUE	FALSE	TRUE	112627	90007.1	106404	185955	199749	242786	106612	160929	110126	44678.3	44033	47447.9	-	-
Ymmg000004	C15H22O	rosacorenone	Terpenoids	Sesquiterpenoids	-	1	TRUE	TRUE	TRUE	FALSE	FALSE	94692.6	120521	124657	8625.83	7855.33	6417.21	3293.62	4054.03	7562.62	7431.37	2854.23	13340	-	-
Yalp006716	C15H24O2	Aphanamol I*	Terpenoids	Sesquiterpenoids	91410-61-6	1	TRUE	TRUE	TRUE	FALSE	FALSE	408421	424814	437079	40763.6	33732.7	93658.5	4982.06	22056.4	12056.4	38269.4	4772.84	10005	-	-
MWSmce265	C14H14O4	Decursinol	Lignans and Coumarins	Coumarins	23458-02-8	3	FALSE	TRUE	TRUE	FALSE	FALSE	77571.9	133945	78250.7	36693.8	28225.3	16673	2433.6	10005	9850.91	5133.15	2306.8	7979.97	C09259	-
mws0027	C9H10O5	Syringic acid	Phenolic acids	Phenolic acids	530-57-4	2	TRUE	FALSE	FALSE	TRUE	FALSE	9	9	9	4.88326e+06	5.67508e+06	5.01437e+06	191748	197477	43531	7419.56	14620.9	3340	C10833	-
Zbqp003189	C10H20N2O3	Val-Val	Amino acids and derivatives	Amino acids and derivatives	3918-94-3	1	FALSE	FALSE	FALSE	TRUE	FALSE	103283	35010	123353	76163.9	67687.6	55128.4	20514.3	20293	13261.2	28134.5	36535.2	23894	-	-
Lmbn001676	C6H10O4	3-Hydroxy-3-Methyl-2-Oxopentanoic Acid	Organic acids	Organic acids	-	1	FALSE	TRUE	TRUE	TRUE	FALSE	210642	208874	249084	181551	134140	162395	800259	792897	800645	797635	723663	752078	C14463	ko00290,ko01110,ko01210
mws0126	C26H54NO7P	LysoPC 18:0	Lipids	LPC	19420-57-6	1	TRUE	TRUE	FALSE	FALSE	FALSE	8.56213e+06	8.37497e+06	7.98577e+06	4.09158e+06	4.27596e+06	3.92789e+06	3.42731e+06	3.54622e+06	3.26009e+06	5.10196e+06	5.10455e+06	5.23765e+06	-	-
Lmcp000611	C5H9N3O2	2-Amino-4,5-dihydro-1H-imidazole-4-acetic acid	Alkaloids	Alkaloids	69098-41-5	2	TRUE	FALSE	FALSE	TRUE	FALSE	5.69613e+06	5.37493e+06	4.85248e+06	1.65527e+07	1.63051e+07	1.53328e+07	5.29384e+06	5.48449e+06	6.51354e+06	9.31549e+06	8.00164e+06	9.08825e+06	-	-
Walp007214	C16H35NO3	2-Aminohexadecane-1,5,6-triol	Lipids	Sphingolipids	-	1	TRUE	TRUE	TRUE	TRUE	FALSE	113328	145632	108717	61382.3	44369.8	40568.2	16870.1	21179.7	19998	31336.2	41705.2	31548	-	-
pme3017	C4H9NO2	2-Aminoisobutyric acid*	Organic acids	Organic acids	62-57-7	2	FALSE	TRUE	FALSE	TRUE	TRUE	413979	441302	359519	247251	208124	223061	105705	92986.4	111711	241295	207619	178871	C03665	-
Waln010449	C26H52NO9P	1-(2,3-dihydroxypropoxy)-3-(((2-(dimethylamino)ethoxy)(hydroxy)phosphoryl)oxy)propan-2-yl (E)-hexadec-9-enoate	Lipids	LPE	-	1	FALSE	TRUE	FALSE	TRUE	TRUE	85593.7	70687.3	62567.5	101555	85559.7	101532	18149.4	20801.5	24847.4	87834.6	72933.8	81728	-	-
mws0924	C6H10O4	2-Methylglutaric acid	Organic acids	Organic acids	617-62-9	1	FALSE	TRUE	TRUE	TRUE	FALSE	2.59858e+06	2.04533e+06	2.14177e+06	1.67058e+06	1.52288e+06	1.45307e+06	8.33569e+06	8.65205e+06	8.36599e+06	8.76409e+06	8.41645e+06	8.00237e+06	-	-
Hmqp006235	C26H46NO7P	LysoPC 18:4	Lipids	LPC	-	1	FALSE	TRUE	TRUE	TRUE	TRUE	8.02569e+06	8.47922e+06	7.95906e+06	5.19643e+06	4.74318e+06	4.6844e+06	84759.6	56931.3	75269.6	245975	342231	281298	-	-
mws1189	C6H10O7	D-Galacturonic acid*	Others	Saccharides	685-73-4	1	TRUE	TRUE	TRUE	TRUE	FALSE	223479	246003	248707	9	9	9	31082.8	21425.8	22341.6	34776.8	30010	25066.2	C00333	ko00040,ko00053,ko00520,ko01100,ko01240,ko01250,ko02010
Wbjp002156	C13H14N2O2	2-[(9R)-1,2,3,9-tetrahydropyrrolo[2,1-b]quinazolin-9-yl]acetic acid	Alkaloids	Alkaloids	-	2	TRUE	TRUE	TRUE	FALSE	FALSE	1.00223e+07	1.12487e+07	1.07468e+07	2.14876e+06	1.98989e+06	1.84385e+06	1.63301e+06	2.07651e+06	1.15357e+06	1.39993e+06	1.4663e+06	1.85737e+06	-	-
Hmwt001670	C22H31NO3	12-Epidehydronapelline	Alkaloids	Terpenoid alkaloids	-	2	TRUE	TRUE	TRUE	FALSE	FALSE	3.43507e+06	3.4759e+06	3.44989e+06	603260	171794	563356	10797.1	17262.4	30010	41071.6	10258	28427	-	-
Zbqp002641	C14H25N3O6	(2S,4R)-4-amino-2-(1-amino-3-(((S)-1-carboxyethyl)amino)-3-oxopropyl)-6-methyl-3-oxoheptanoic acid	Amino acids and derivatives	Amino acids and derivatives	-	2	TRUE	TRUE	TRUE	TRUE	FALSE	87734.9	101266	46292	341932	436431	448308	2.18907e+06	1.76945e+06	2.00558e+06	3.47656e+06	3.77949e+06	4.00777e+06	-	-
Wcqp011817	C30H48O5	2alpha,3beta,23-trihydroxy-12-ene-28-ursolic acid	Terpenoids	Triterpene	-	2	FALSE	TRUE	TRUE	TRUE	TRUE	933916	1.17016e+06	935586	1.00508e+06	905028	1.27385e+06	518982	279556	434684	47055.1	46837.7	42786.1	-	-
Lcsp013328	C20H37NO2	linoleoyl ethanolamine	Lipids	LPE	68171-52-8	3	FALSE	TRUE	FALSE	TRUE	FALSE	50998.8	58832.3	51634	87067	97674.1	94271.1	29596.5	26214	14207	28792.2	48389.8	50842.3	-	-
Lamn005183	C23H28O11	Astraflavonoid C	Flavonoids	Other Flavonoids	-	2	FALSE	FALSE	TRUE	FALSE	FALSE	127066	113995	131581	107938	109300	122100	3376.44	5005	9	9	9	9	-	-
Waln011222	C26H54NO9P	2-(2,3-dihydroxypropoxy)-3-(((2-(dimethylamino)ethoxy)(hydroxy)phosphoryl)oxy)propyl palmitate*	Lipids	LPE	-	1	FALSE	FALSE	FALSE	FALSE	TRUE	123707	127464	135007	99114.4	111098	106638	84248.4	84374.2	76313.1	272799	232196	242241	-	-
Zajp000573	C7H13NO2	N-(4-oxopentyl)-acetamide	Alkaloids	Alkaloids	-	1	TRUE	FALSE	FALSE	TRUE	FALSE	6383412	5.79635e+06	4.86486e+06	1.81305e+07	1.57855e+07	1.53157e+07	5.58523e+06	5.68555e+06	7.56107e+06	8.90321e+06	9.45673e+06	9.82535e+06	-	-
Sacn003282	C17H24O11	10-hydroxymajoroside	Phenolic acids	Phenolic acids	-	2	FALSE	TRUE	TRUE	TRUE	FALSE	376616	373678	412633	227542	240066	194625	21103.5	17500.5	30333.7	10797.1	10791.6	20005	-	-
mws0609	C10H12N5O7P	Guanosine 3',5'-cyclic monophosphate	Nucleotides and derivatives	Nucleotides and derivatives	7665-99-8	3	TRUE	TRUE	TRUE	FALSE	FALSE	95697.3	89729.5	143128	292364	251762	236400	258399	255349	304602	272965	381051	328370	C00942	ko00230,ko01100
Lhyp102021	C15H24O	Oxyphyllol A	Terpenoids	Sesquiterpenoids	-	2	TRUE	TRUE	TRUE	FALSE	FALSE	608219	597629	625245	9953.89	8540.29	15187.8	1503.77	14230.3	7685.4	4512.71	6736.08	5107.77	-	-
pmb0863	C24H46NO7P	LysoPC 16:2(2n isomer)*	Lipids	LPC	-	1	TRUE	FALSE	TRUE	TRUE	TRUE	66520.6	72952.8	57492.8	487739	464681	444447	134009	101688	133094	470315	485515	542267	-	-
Lmsp003511	C17H20N4O6	Riboflavin (Vitamin B2)	Others	Vitamin	83-88-5	1	TRUE	TRUE	TRUE	FALSE	FALSE	6.92184e+06	7.50735e+06	8.2088e+06	2.70112e+06	2.51973e+06	2.49914e+06	1.35552e+06	1.49464e+06	1.71744e+06	2.53157e+06	2.62479e+06	2.51896e+06	C00255	ko00740,ko01100,ko01110,ko01240,ko02010
Lmyn012331	C18H34O2	Petroselinic acid*	Lipids	Free fatty acids	593-39-5	3	FALSE	FALSE	TRUE	FALSE	TRUE	2.16158e+06	2.24022e+06	2.36101e+06	2.00358e+06	1.79031e+06	1.84283e+06	4.11924e+06	2.87555e+06	3.33759e+06	7.95926e+06	7.9122e+06	7.54751e+06	C08363	-
mws2118	C21H24O10	Phloretin-2'-O-glucoside (Phlorizin)	Flavonoids	Chalcones	60-81-1	3	TRUE	TRUE	TRUE	TRUE	FALSE	114625	116302	117997	329759	352538	309478	5365	12710.4	5962.29	9	9	9	C01604	ko00941,ko01110
MWS0946	C18H38NO5P	Sphingosine-1-Phosphate	Lipids	Sphingolipids	26993-30-6	3	FALSE	FALSE	TRUE	FALSE	TRUE	5327.21	4720.62	6987.5	10380.6	9263.44	10478.4	6858.26	4256.92	6561.57	13555	11783.3	14416.3	C06124	ko00600,ko01100
pmb2922	C15H24N2O17P2	Uridine 5'-diphospho-D-glucose*	Nucleotides and derivatives	Nucleotides and derivatives	133-89-1	2	FALSE	FALSE	FALSE	TRUE	FALSE	1.72949e+07	1.81783e+07	1.6934e+07	1.46225e+07	1.44854e+07	1.22602e+07	2.7756e+07	3.41937e+07	3.74359e+07	2.40469e+07	2.85137e+07	2.73633e+07	C00029	ko00040,ko00052,ko00053,ko00500,ko00520,ko00524,ko00561,ko00908,ko01100,ko01110,ko01240,ko01250
Wccp002543	C14H18N2O5	γ-Glutamylphenylalanine	Amino acids and derivatives	Amino acids and derivatives	7432-24-8	2	TRUE	TRUE	TRUE	FALSE	FALSE	310512	360693	356600	1.43347e+06	1.35827e+06	1.40509e+06	2.26454e+06	2.02953e+06	1.85499e+06	2.1356e+06	1.88479e+06	2.04574e+06	-	-
MW0052877	C15H24O	2-trans,6-trans-Farnesal	Others	Aldehyde compounds	502-67-0	3	TRUE	TRUE	TRUE	FALSE	FALSE	121295	132970	101267	7183.92	6920.54	9951.32	7876.79	4972.66	8282.48	3317.66	6275.14	8287.49	C03461	ko00900,ko00909,ko01110
Lskp211392	C15H22O	Libocedrine B	Terpenoids	Sesquiterpenoids	-	2	TRUE	TRUE	TRUE	FALSE	FALSE	700491	600187	614777	165649	44205.8	76690	11269.4	8296.15	4607.02	18340	8340	13340	-	-
pmc0281	C15H21N5O8	Ribosyladenosine	Nucleotides and derivatives	Nucleotides and derivatives	-	3	TRUE	TRUE	TRUE	FALSE	FALSE	1.89134e+06	1.6096e+06	2.07589e+06	8.63137e+06	6.66971e+06	8.02293e+06	9.02035e+06	1.00063e+07	1.16789e+07	1.10654e+07	1.29008e+07	9.44125e+06	-	-
pmd0132	C24H50NO7P	LysoPC 16:0(2n isomer)*	Lipids	LPC	-	1	FALSE	FALSE	FALSE	FALSE	TRUE	2.64999e+06	2.65358e+06	2.67595e+06	2.4357e+06	2.70768e+06	2.28294e+06	1.5388e+06	1.51752e+06	1.51471e+06	5.29621e+06	4.74595e+06	5.00294e+06	-	-
Zmmp000969	C11H14N2O5	5-Ribofuranosylnicotinamide	Nucleotides and derivatives	Nucleotides and derivatives	107325-67-7	1	TRUE	TRUE	TRUE	FALSE	FALSE	975292	937422	846594	255998	259813	211700	245961	205745	266022	272281	236977	235726	-	-
Wcgp009524	C20H34O2	Kaurane-16,17-diol	Terpenoids	Ditepenoids	16836-31-0	1	FALSE	TRUE	TRUE	TRUE	TRUE	427740	413394	448896	538308	529053	528101	88491.8	86130.9	81169.6	28858	17955	23442	-	-
MWS201432	C14H20N2O4S	Met-Tyr	Amino acids and derivatives	Amino acids and derivatives	13589-04-3	2	TRUE	TRUE	TRUE	TRUE	FALSE	10443.5	19710.4	13797.7	90505.9	108350	79153.1	558123	462412	535732	963727	953394	982008	-	-
Wcsp009602	C18H28O2	(5E,9E)-6,10,14-trimethylpentadeca-5,9,13-triene-2,12-dione	Others	Others	-	3	FALSE	FALSE	TRUE	TRUE	TRUE	1.33801e+06	1.49512e+06	1.74836e+06	1.98292e+06	2.60769e+06	2.73436e+06	632892	761471	1.11072e+06	199682	269677	205836	-	-
MWSHC20109	C9H6O2	Coumarin	Lignans and Coumarins	Coumarins	91-64-5	2	FALSE	TRUE	TRUE	TRUE	FALSE	460247	453664	512286	199255	312968	280293	75215.4	77238.9	96871	30162.8	76583.3	76167.9	C05851	ko00999,ko01110
MWS201449	C10H19N3O4	Asn-Leu	Amino acids and derivatives	Amino acids and derivatives	22601-71-4	2	TRUE	TRUE	TRUE	FALSE	FALSE	142782	155933	130737	897901	668053	899553	1.39946e+06	1.1456e+06	703825	1.32636e+06	1.52224e+06	1.63126e+06	-	-
mws0102	C9H7NO2	Indole-5-carboxylic acid*	Alkaloids	Plumerane	1670-81-1	1	FALSE	TRUE	TRUE	TRUE	FALSE	142347	166665	142380	146992	118111	128978	10946.5	11654.7	8917.64	6088.88	6480.89	6107.22	-	-
Lakp004291	C24H38O12	xylosyl Corchoionoside C	Terpenoids	Monoterpenoids	-	3	FALSE	TRUE	TRUE	TRUE	FALSE	15005	12570.4	10005	5919.39	9615.13	7102.73	318695	226850	145564	211384	177420	137264	-	-
Zmyn005384	C18H36O3	2R-Hydroxyoctadecanoic Acid*	Lipids	Free fatty acids	26633-48-7	1	FALSE	TRUE	TRUE	FALSE	FALSE	312330	324287	317962	215470	227154	228359	134317	94766.3	194767	78904.6	97431.5	109798	C03042	-
mws0018	C10H26N4	Spermine	Alkaloids	Alkaloids	71-44-3	3	TRUE	TRUE	TRUE	FALSE	FALSE	216356	249629	165485	56786.3	73786.2	38878.4	50145.5	33327.3	54874	22592.9	30992.5	33842.9	C00750	ko00330,ko00410,ko00480,ko00770,ko01100,ko01240
Lcsp003873	C15H29N3O4	Leu-Ala-Ile	Amino acids and derivatives	Amino acids and derivatives	-	1	FALSE	TRUE	TRUE	TRUE	FALSE	89090.4	147088	101283	847520	1.64768e+06	985110	7.57182e+06	7.24623e+06	8.17271e+06	9.80511e+06	9.53506e+06	1.00674e+07	-	-
Hmln000297	C6H12O6	Inositol*	Others	Saccharides	87-89-8	1	TRUE	TRUE	TRUE	FALSE	FALSE	100372	53803.1	59023.7	338295	323774	358246	311092	309772	301792	288392	282414	244349	C00137	ko00052,ko00053,ko00562,ko01100,ko01110,ko01250,ko02010,ko04070
MW0007840	C10H10O4	Monoethyl phthalate	Phenolic acids	Phenolic acids	2306-33-4	3	TRUE	TRUE	TRUE	TRUE	TRUE	539113	536568	521491	1.31375e+06	1.25902e+06	1.38857e+06	27218.2	32264.1	25144	3340	600.655	9	-	-
Lmmn013100	C20H36O2	Ethyl linoleate*	Lipids	Free fatty acids	544-35-4	1	FALSE	FALSE	TRUE	TRUE	FALSE	185285	148866	107002	228051	169709	264967	82775.5	53480.3	55425.4	46196.3	48060.1	60636.7	-	-
Lmqn000780	C17H27N3O17P2	Uridine 5'-diphospho-N-acetylglucosamine*	Nucleotides and derivatives	Nucleotides and derivatives	528-04-1	2	TRUE	FALSE	FALSE	TRUE	FALSE	1.28994e+07	1.24729e+07	1.20246e+07	4.34065e+06	3.66002e+06	4.45473e+06	1.65081e+07	1.35513e+07	1.23588e+07	1.80271e+07	1.45864e+07	1.8397e+07	C00043	ko00520,ko00524,ko01100,ko01250
MWS201478	C12H16N2O4	Phe-Ser	Amino acids and derivatives	Amino acids and derivatives	16053-39-7	1	TRUE	TRUE	TRUE	FALSE	FALSE	101244	117696	106929	689911	463488	687139	754993	651618	739959	895213	1.19718e+06	1.31882e+06	-	-
pmd0146	C28H54NO7P	LysoPC 20:2(2n isomer)	Lipids	LPC	-	3	TRUE	FALSE	TRUE	TRUE	TRUE	152045	129444	153447	428883	424518	417236	100717	110125	77827.7	621408	573800	598966	-	-
Wcsn009520	C22H30O4	Cystomexicone A*	Others	Others	-	1	FALSE	TRUE	TRUE	TRUE	FALSE	112258	106830	97979.7	60990.1	49625	58255.7	8295.55	8286.96	9598.26	8087.95	7756.37	6428.33	-	-
Zamn00402	C6H12O6	sorbose*	Others	Saccharides	3615-56-3	1	TRUE	TRUE	TRUE	FALSE	FALSE	93124.7	94865	100462	391539	370173	376391	339013	340037	303994	309280	333213	272076	C01452	-
Wcdp007789	C18H30O3	9-Oxooctadeca-10,12-Dienoic Acid	Lipids	Free fatty acids	-	2	FALSE	TRUE	TRUE	TRUE	TRUE	682434	716105	629032	415099	444838	474162	32530	31526.3	28009.8	8247.55	8411.16	7102.34	-	-
Zmdp001857	C14H18N2O6	γ-Glutamyltyrosine	Amino acids and derivatives	Amino acids and derivatives	7432-23-7	3	FALSE	TRUE	TRUE	TRUE	FALSE	629836	632014	702430	547009	392503	346603	45583.6	59557.5	46092.3	55925.5	78947.3	57743.8	-	-
Lmqp002784	C7H7NO2	Salicylamide	Alkaloids	Phenolamine	65-45-2	3	TRUE	TRUE	FALSE	FALSE	FALSE	22142.2	13607.2	19539.6	74481.4	80727.8	85349	95332.2	100380	118229	231343	28340	218333	-	-
Hmsp000364	C7H13NO2	L-Cyclopentylglycine	Amino acids and derivatives	Amino acids and derivatives	2521-84-8	2	TRUE	FALSE	FALSE	TRUE	FALSE	324650	412053	320621	963540	954523	870716	309140	387874	439051	532509	434160	533595	-	-
Wcdn000434	C12H22O11	5-{[3,4-dihydroxy-2,5-bis(hydroxymethyl)oxolan-2-yl]oxy}-2-(hydroxymethyl)oxane-2,3,4-triol	Others	Saccharides	-	1	FALSE	TRUE	TRUE	TRUE	FALSE	4.81952e+06	4.63428e+06	3.99305e+06	4.42403e+06	2.92208e+06	3.97451e+06	1.94974e+07	1.62047e+07	1.8442e+07	1.08466e+07	1.21626e+07	1.46682e+07	-	-
MWSHC2054	C5H5N5	Adenine	Nucleotides and derivatives	Nucleotides and derivatives	73-24-5	1	FALSE	TRUE	FALSE	TRUE	FALSE	3.2154e+06	2.4352e+06	3.09328e+06	3.05103e+06	2.87446e+06	2.82678e+06	1.48091e+06	1.31556e+06	1.23367e+06	1.5978e+06	1.74523e+06	1.72919e+06	C00147	ko00230,ko00908,ko01100,ko01110,ko01232
mws0983	C20H39NO2	N-Oleoylethanolamine	Alkaloids	Alkaloids	111-58-0	3	FALSE	TRUE	FALSE	FALSE	FALSE	12470.2	12477	11440.8	9679.54	7480.1	6328.43	5965.1	7676.81	4269.71	5482.59	7852.15	5863.31	C20792	-
Zmzn000113	C5H9NO4	L-threo-3-Methylaspartate	Amino acids and derivatives	Amino acids and derivatives	6061-13-8	1	TRUE	TRUE	TRUE	FALSE	FALSE	213450	196929	202156	87723.6	80862.9	84015	94712.6	109061	97717.7	96003.3	114755	86828.7	C03618	ko00630,ko00660,ko01100,ko01200
zjgp122301	C13H12O	7-phenyl-hepta-4,6-diyne-2-diol	Others	Others	-	2	TRUE	TRUE	TRUE	FALSE	TRUE	788998	840421	903728	49071.5	31215.7	31397.6	63843.3	67220.7	59017.7	9	9	9	-	-
Zahp012577	C18H33NO	Octadecadienamide	Alkaloids	Alkaloids	-	1	TRUE	TRUE	FALSE	FALSE	FALSE	159129	133048	124238	64795.7	47041.5	43115.9	79743.4	65454.3	51188.6	64824	82644.4	89174.7	-	-
MWSHY0018	C21H22O8	Nobiletin (5,6,7,8,3',4'-Hexamethoxyflavone)	Flavonoids	Flavones	478-01-3	3	FALSE	TRUE	FALSE	TRUE	FALSE	45001.2	43056.1	56164.3	54034.6	42664.4	45435.4	30159.9	19517.9	16894.1	27953	22201	6921.29	C10112	-
MWSmce062	C15H18O3	Xanthatin	Terpenoids	Sesquiterpenoids	26791-73-1	2	TRUE	TRUE	TRUE	FALSE	FALSE	184378	156759	160405	5095.56	20312.7	8151.06	6881.73	3263.17	2740.13	4188.09	3545.56	2250.11	C09601	-
MWS4295	C18H36O3	DL-2-hydroxystearic acid*	Lipids	Free fatty acids	629-22-1	1	FALSE	FALSE	TRUE	FALSE	FALSE	352978	282116	265624	192141	230975	234881	130350	96346.8	210434	93047.9	101252	97563.7	-	-
Qmjp080409	C15H22O4	4β,8β-Dihydroxy-5α(H)-eudesm-7(11)-en-8,12-olide	Terpenoids	Sesquiterpenoids	-	2	FALSE	TRUE	TRUE	TRUE	FALSE	465391	500232	567041	555482	491907	516596	32386.1	33340	16523.5	6670	3085.18	6168.06	-	-
Wmxn006759	C20H28O3	Cleistanthol	Terpenoids	Ditepenoids	24465-21-2	2	FALSE	TRUE	TRUE	TRUE	FALSE	171345	125858	122403	82800.4	100197	89542.2	6807.37	11726.8	5189.07	9954.26	17939.4	14522.4	-	-
MWS0132	C20H32N6O12S2	Oxiglutatione	Amino acids and derivatives	Amino acids and derivatives	27025-41-8	2	FALSE	FALSE	FALSE	TRUE	FALSE	5.43595e+06	6.00547e+06	4.7532e+06	4.70677e+06	4.45297e+06	3.79635e+06	9.84752e+06	7.68822e+06	1.1e+07	8.45973e+06	9.57126e+06	8.89075e+06	C00127	ko00480,ko01100,ko01240
MWSmce016	C7H7NO2	Nicotinic Acid Methyl Ester(Methyl Nicotinate)	Alkaloids	Pyridine alkaloids	93-60-7	3	FALSE	TRUE	TRUE	FALSE	FALSE	61888.5	74949.7	58368.2	802260	373303	803935	1484365	1657935	737312	952762	945775	862429	-	-
MW0125855	C9H7NO2	N-Methylphthalimide	Others	Others	550-44-7	3	TRUE	TRUE	TRUE	FALSE	TRUE	354570	278891	258069	137105	120055	75142.6	53099.8	53350	13441.2	102668	114685	116169	-	-
Wcdp010708	C18H30O	Octadeca-2,9,12,15-tetraen-1-ol	Others	Others	-	2	FALSE	TRUE	FALSE	FALSE	TRUE	500261	462226	480071	247157	233055	260942	133844	164038	103460	268184	279694	265730	-	-
MWSmce248	C9H8O3	3-Hydroxycinnamic Acid*	Phenolic acids	Phenolic acids	14755-02-3	3	FALSE	TRUE	TRUE	TRUE	TRUE	487781	513543	502782	382598	384003	413678	23575.4	23715.8	21560.8	53166.9	62657.7	51876.3	C12621	ko00360,ko01100
Zbfn003867	C23H24O12	2-O-(3,4-dihydroxyphenylacetyl)-6-O-caffeoylglucoside	Phenolic acids	Phenolic acids	-	3	TRUE	TRUE	TRUE	TRUE	FALSE	307251	298788	307821	90096.6	101030	86495.1	20843.6	10526	5489.48	6670	8340	9245.54	-	-
mws1337	C9H17NO5	D-Pantothenic Acid*	Others	Vitamin	79-83-4	1	FALSE	FALSE	FALSE	TRUE	FALSE	3.65145e+07	3.28556e+07	3.87305e+07	5.26196e+07	4.46583e+07	4.89812e+07	2.29165e+07	2.16533e+07	2.33375e+07	2.44467e+07	2.32198e+07	1.73414e+07	C00864	ko00410,ko00770,ko01100,ko01110,ko01240
pme0257	C4H4N2O2	Uracil	Nucleotides and derivatives	Nucleotides and derivatives	66-22-8	3	FALSE	FALSE	FALSE	TRUE	FALSE	148829	178133	115656	281859	257236	302394	112829	112816	137484	97681	91063.5	87910	C00106	ko00240,ko00410,ko00770,ko01100,ko01232
pme0266	C10H18O4	Sebacic acid	Organic acids	Organic acids	111-20-6	1	TRUE	TRUE	TRUE	TRUE	TRUE	89271.7	71950.7	84443.9	38410.6	45060.6	38104.3	12771.4	12887.5	16098.3	6230.57	4441.94	9912.82	C08277	-
Lmhp009497	C25H44NO7P	LysoPE 20:4*	Lipids	LPE	-	3	FALSE	TRUE	FALSE	TRUE	FALSE	34904.3	39746.2	21503.9	28613.5	33994.2	29250.4	12808.7	8804.3	5182.44	14563.7	14757.2	16909.7	-	-
Lmhp009349	C25H44NO7P	LysoPE 20:4(2n isomer)*	Lipids	LPE	-	3	FALSE	TRUE	FALSE	TRUE	FALSE	34904.3	39746.2	21503.9	28613.5	33994.2	29250.4	12808.7	8804.3	5182.44	14563.7	14757.2	16909.7	-	-
Lakn002075	C18H24O12	4-Hydroxybenzoic acid glucosyl xyloside*	Phenolic acids	Phenolic acids	-	2	FALSE	TRUE	TRUE	TRUE	FALSE	662228	619621	686017	1.09913e+06	1.07087e+06	1.09465e+06	66946.2	71907.8	65513.7	77970.8	69061.9	58550.3	-	-
MW0105002	C11H14N2O4S	(2R)-3-(5-acetamido-2-hydroxyphenyl)sulfanyl-2-azaniumylpropanoate	Amino acids and derivatives	Amino acids and derivatives	-	3	TRUE	TRUE	TRUE	FALSE	FALSE	1.01771e+06	1.06003e+06	1.1654e+06	118988	134082	68686	59454.6	42088.4	16303.8	44851.9	78360	55800.2	-	-
MWS4309	C13H15N3O3	Glycyl-tryptophan	Amino acids and derivatives	Amino acids and derivatives	2390-74-1	3	TRUE	TRUE	TRUE	FALSE	FALSE	161464	183623	145528	511026	656243	516979	397522	485261	383676	540076	490922	511511	-	-
Lafp005959	C15H24O2	7-Hydroxy-costol*	Terpenoids	Sesquiterpenoids	-	1	TRUE	TRUE	TRUE	FALSE	FALSE	367048	406575	341689	87600	24152.4	52764.4	7419.04	10099	13927.7	17282.8	3077.36	12532.9	-	-
Wcdp006247	C26H48NO7P	1-18:3-LysoPC	Others	Others	-	1	FALSE	TRUE	TRUE	TRUE	TRUE	4.4529e+06	4.50271e+06	4.27168e+06	3.78303e+06	3.41576e+06	3.49447e+06	464720	393862	467241	1.42598e+06	1.26213e+06	1.3616e+06	-	-
MW0014259	C18H34O3	3-Oxooctadecanoic acid	Organic acids	Organic acids	-	3	FALSE	TRUE	TRUE	TRUE	FALSE	31444.7	28778.6	28082.9	26830	29792.8	26612.3	14462.1	13260	11020.6	9416.55	7864.8	13571.3	-	-
Qmxn081804	C22H32O6	Pharicinin B	Terpenoids	Ditepenoids	-	2	TRUE	TRUE	TRUE	TRUE	FALSE	345084	360181	341740	79069.4	70655.1	71986.6	2429.03	3236.62	1986.6	3970.72	2796.95	3019.64	-	-
Hmjn008136	C30H46O4	2,3-Dihydroxyoleana-11,13(18)-dien-28-oic acid (Camaldulenic acid)	Terpenoids	Triterpene	71850-15-2	3	FALSE	TRUE	TRUE	FALSE	FALSE	174412	168664	161973	37491.9	97194.6	160217	39508.3	16562	10436.3	8414.34	21976	18939.7	-	-
Lmhp010908	C27H54NO7P	LysoPC 19:1	Lipids	LPC	-	3	FALSE	TRUE	TRUE	TRUE	FALSE	268429	257781	244800	118233	133681	136288	13568.8	55598.5	12351.9	48864.4	52831.9	60902.3	-	-
mws0214	C6H14O6	D-Sorbitol	Others	Saccharides	50-70-4	1	TRUE	TRUE	TRUE	TRUE	FALSE	943038	1.02223e+06	1.06367e+06	3.69546e+06	3.51176e+06	3.85573e+06	131258	249901	193555	181103	138204	132034	C00794	ko00051,ko00052,ko01100,ko02010
Lcsn001385	C11H22N2O3	Leu Val	Amino acids and derivatives	Amino acids and derivatives	72121-02-9	2	FALSE	TRUE	TRUE	TRUE	FALSE	298452	337076	285553	388677	373317	346255	107359	69897.2	99672.3	64888.9	61826	66689.6	-	-
Saln000499	C31H40O17	7-O-(4''-O-glucosyl)coumaroyl-loganic acid	Terpenoids	Monoterpenoids	-	3	TRUE	TRUE	TRUE	TRUE	FALSE	5.92446e+06	5.8135e+06	5.56864e+06	2.49513e+06	2.79048e+06	3.32702e+06	4.42269e+07	4.70787e+07	3.76757e+07	4.08001e+07	3.15369e+07	3.94297e+07	-	-
Hmzp003994	C22H22O12	Pedaliin*	Flavonoids	Flavones	22860-72-6	3	FALSE	FALSE	TRUE	FALSE	FALSE	108988	123744	126069	33046.2	80917.4	86700	48345	9248.62	5084.44	21538.2	23842.3	30010	-	-
Lcsp001306	C13H23N3O7	Ser-Ile-Asp	Amino acids and derivatives	Amino acids and derivatives	-	2	TRUE	TRUE	FALSE	FALSE	FALSE	13391.9	15617.8	53531	158404	123122	190038	151119	132513	165504	146091	122686	82990	-	-
Zasp102439	C8H7N	m-Aminophenylacetylene	Alkaloids	Alkaloids	54060-30-9	1	FALSE	TRUE	TRUE	FALSE	FALSE	3.51653e+07	3.72456e+07	3.76626e+07	1.95802e+07	2.07606e+07	1.85129e+07	1.5322e+07	1.58539e+07	1.40977e+07	1.79973e+07	1.85659e+07	1.77e+07	-	-
MWSHC20155	C10H8O4	Scopoletin (7-Hydroxy-6-methoxycoumarin)	Lignans and Coumarins	Coumarins	92-61-5	2	TRUE	TRUE	TRUE	TRUE	TRUE	4.08898e+06	4.13902e+06	4.39973e+06	9.42148e+06	8.67588e+06	8.63952e+06	114267	152636	139570	1656.81	3320.97	5005	C01752	ko00999,ko01110
mws4173	C11H10O4	5,7-Dimethoxycoumarin (Limettin)(Citropten)	Lignans and Coumarins	Coumarins	487-06-9	3	FALSE	TRUE	TRUE	TRUE	FALSE	128344	188192	147088	134423	146787	100591	18187.8	6001.68	6348.89	17490.3	13917.9	10005	-	-
pmb0374	C5H5N5	2-Aminopurine	Nucleotides and derivatives	Nucleotides and derivatives	452-06-2	1	TRUE	FALSE	TRUE	TRUE	FALSE	3.23777e+06	3.17086e+06	3.54887e+06	9.25999e+06	9.3969e+06	1.05641e+07	2.43992e+06	2.68871e+06	2.44342e+06	1.4684e+06	1.90283e+06	1.59089e+06	-	-
pme3705	C6H10O7	D-Glucoronic acid*	Others	Saccharides	6556-12-3	1	TRUE	TRUE	TRUE	TRUE	FALSE	35329	34928	34123.8	201599	189932	182014	69498.4	74297.6	65858.8	83164.7	69068.7	68295.1	C00191	ko00040,ko00053,ko00520,ko00562,ko01100,ko01240,ko01250
MW0168280	C11H12O7	(2S,3R)-2,3-dihydroxy-2-[(4-hydroxyphenyl)methyl]butanedioic acid	Organic acids	Organic acids	35388-57-9	3	FALSE	TRUE	TRUE	TRUE	FALSE	402135	392619	346792	275770	243197	274479	31999.2	16648.1	14367	1834.33	1833.66	3207.33	-	-
pmb3081	C6H11PO11	Glucaric acid-1-Phosphate	Others	Saccharides	-	3	FALSE	FALSE	FALSE	TRUE	FALSE	344969	662057	1.41163e+06	824373	902857	936747	3.35153e+06	3.22224e+06	1.94034e+06	1.68178e+06	1.47836e+06	1.94721e+06	-	-
Lmbn006152	C18H32O2	(9Z,11E)-Octadecadienoic acid	Lipids	Free fatty acids	2540-56-9	1	FALSE	TRUE	FALSE	FALSE	FALSE	22094.3	20668.2	24777.5	20476.8	25319.6	18207	11468.3	10086.1	10846.5	12312.5	12339.1	20278.5	C04056	ko00591
mws1715	C10H13N5O3	Cordycepin (3'-Deoxyadenosine)*	Nucleotides and derivatives	Nucleotides and derivatives	73-03-0	2	TRUE	TRUE	TRUE	FALSE	FALSE	905829	887491	856030	379891	319430	304804	335699	341085	375433	387641	403953	414705	C08431	-
pma0134	C4H8O4	D-Threose	Others	Saccharides	95-43-2	3	FALSE	FALSE	FALSE	TRUE	FALSE	64521.3	55574.4	28482.7	42711.5	58299.6	49104.2	23626.7	21912.5	22629.8	36281.8	43480.1	45945.6	C06463	-
pme3083	C8H7NO3	2-(Formylamino)benzoic acid	Phenolic acids	Phenolic acids	3342-77-6	3	TRUE	TRUE	TRUE	FALSE	FALSE	199845	193135	204219	108196	48345	103465	22423.8	14095	29181.9	29224.9	28571.9	22507.6	C05653	ko00380,ko01100
Lmbn001930	C7H6O2	2-Hydroxybenzaldehyde (Salicylaldehyde)	Phenolic acids	Phenolic acids	90-02-8	3	FALSE	TRUE	FALSE	TRUE	FALSE	26022.4	25345.4	20136.5	21448.7	17554.9	18201.7	8448.48	9751.41	10399.8	15607.7	14305.7	7809.9	C06202	ko01100
Hmln003169	C21H24O7	Trachelogenin	Lignans and Coumarins	Lignans	34209-69-3	2	TRUE	TRUE	TRUE	TRUE	TRUE	84572.9	80290.1	74151.1	15501	16988.4	22942.1	7543.96	6965.67	11076.1	2543.26	3315.75	3477.75	C10891	-
mws0359	C15H30O2	Pentadecanoic Acid	Lipids	Free fatty acids	1002-84-2	3	TRUE	TRUE	TRUE	TRUE	FALSE	320664	253397	265035	125321	119279	115686	48106.4	55285.7	52964.9	41701	45256.4	52914.1	C16537	-
MW0150593	C10H17N3O4	Gly-Pro-Ala	Amino acids and derivatives	Amino acids and derivatives	-	3	TRUE	TRUE	TRUE	FALSE	FALSE	1.35136e+06	1.59612e+06	1.63111e+06	279312	203350	335116	407740	328706	279298	319391	365879	236689	-	-
Wcsn010524	C17H30O2	8,11-Heptadecadienoic acid	Lipids	Free fatty acids	-	2	TRUE	TRUE	TRUE	TRUE	FALSE	64208.4	73067.4	62286.7	18249.2	28196.5	32499.1	11081.7	6707.16	8199.99	17300.2	10867.2	25400.5	-	-
MW0121650	C20H25N7O6	5-Methyltetrahydrofolic acid	Organic acids	Organic acids	134-35-0	3	TRUE	TRUE	TRUE	FALSE	FALSE	441071	459851	358245	1.17247e+06	923664	1.29691e+06	1.91844e+06	2.62334e+06	1.61524e+06	860034	823461	981750	C90397	-
pmb0128	C13H24O2	δ-Tridecalactone	Others	Lactones	7370-92-5	3	TRUE	TRUE	TRUE	FALSE	TRUE	114981	101830	92477.2	57027.7	47015.3	49819.4	23407.7	30938.7	35837.5	8631.7	18340	6201.59	-	-
pme0256	C5H4N4O2	Xanthine	Nucleotides and derivatives	Nucleotides and derivatives	69-89-6	3	FALSE	FALSE	TRUE	FALSE	FALSE	114807	114711	121218	144583	156797	118373	98095.3	75538.2	102306	53494.9	66267.5	46557.7	C00385	ko00230,ko00232,ko01100,ko01110,ko01232
MWS201442	C13H18N2O4	Phe-Thr	Amino acids and derivatives	Amino acids and derivatives	51352-44-4	2	TRUE	TRUE	TRUE	FALSE	FALSE	141013	141665	126448	922816	693762	954809	727571	665094	727284	731054	807599	738540	-	-
Lcsp001337	C12H23N3O4	Ala-Ile-Ala	Amino acids and derivatives	Amino acids and derivatives	-	1	TRUE	TRUE	TRUE	TRUE	FALSE	85090.3	20221.9	35564.9	799666	613529	742994	1.76071e+06	1.76383e+06	1.78453e+06	2.24122e+06	2.74533e+06	2.38974e+06	-	-
pmb0782	C5H11N	Piperidine	Alkaloids	Piperidine alkaloids	110-89-4	3	FALSE	FALSE	TRUE	FALSE	FALSE	38109	21479.8	39772.9	61362.7	61715.4	49531.8	33971.4	41785.9	62849.9	62403.5	68441.5	79197.3	C01746	ko00960
MWS2040	CH4O3S	Methanesulfonic acid	Organic acids	Organic acids	75-75-2	3	TRUE	TRUE	TRUE	FALSE	FALSE	48326.6	47113.3	48715	11672.3	6516.53	18837.6	21373.4	14288.7	9052.51	3232.59	6647.32	4087.57	C11145	ko00920,ko01100
mws0473	C5H8O4	2-Methylsuccinic acid	Organic acids	Organic acids	498-21-5	3	FALSE	TRUE	TRUE	FALSE	FALSE	6023.66	3340	13681.7	6281.23	7890.5	10457.6	111283	210263	116564	246819	255815	162687	-	-
Lmcp003816	C15H18O4	Chloranthalactone E	Terpenoids	Sesquiterpenoids	73215-92-6	2	TRUE	TRUE	TRUE	FALSE	FALSE	142200	69871.9	106791	13814.1	50015	13700	8340	11670	10430.4	2785.68	10005	1670	-	-
mws0009	C10H10O3	Coniferaldehyde*	Others	Aldehyde compounds	20649-42-7	2	TRUE	FALSE	TRUE	FALSE	FALSE	97551	72849.6	88671.1	239893	284661	224181	132274	180097	131595	199737	221461	153572	C02666	ko00940,ko01100,ko01110
Lmhp009129	C23H48NO7P	LysoPC 15:0(2n isomer)*	Lipids	LPC	-	3	TRUE	TRUE	TRUE	TRUE	TRUE	469148	494279	453300	98974.8	58505.5	70723.9	17448.2	31027.9	15749.5	103274	100805	99026.6	-	-
mws0277	C7H12O6	Quinic Acid	Organic acids	Organic acids	77-95-2	2	FALSE	FALSE	FALSE	TRUE	FALSE	9.14297e+06	1.18208e+07	1.17843e+07	1.69409e+07	2.21101e+07	2.34816e+07	8.73567e+06	9.72503e+06	1.21299e+07	9.53882e+06	8.25e+06	7.22373e+06	C00296	ko00400,ko01100
pmp000233	C22H22O11	Swertiajaponin	Flavonoids	Flavones	6980-25-2	3	TRUE	FALSE	FALSE	FALSE	FALSE	7366.91	5005	1670	18340	16675	28340	9	6670	21675	6036.87	5005	16675	C10187	-
Zbsn012113	C21H32O6	Diacetoxy-[6]-gingerdiol	Phenolic acids	Phenolic acids	143615-75-2	2	FALSE	TRUE	TRUE	TRUE	FALSE	47220.9	52716.7	46854.4	37241.4	33867.5	41018.7	12114.4	12259	11455.8	8373.89	11020.7	10741.6	-	-
Wcop002495	C14H14O3	(E)-5-(hydroxymethyl)-6-(2-hydroxyvinyl)-2,7-dimethyl-1H-inden-1-one	Terpenoids	Sesquiterpenoids	-	3	TRUE	TRUE	TRUE	FALSE	FALSE	9.47284e+06	1.02219e+07	9.72784e+06	2.45665e+06	2.1792e+06	1.8882e+06	1.40682e+06	1.96426e+06	1.22708e+06	1.59797e+06	1.59547e+06	1.70014e+06	-	-
Zmfn000481	C14H22N2O16P2	Uridine-5'-Diphosphate-D-Xylose	Nucleotides and derivatives	Nucleotides and derivatives	3616-06-6	3	FALSE	FALSE	FALSE	TRUE	FALSE	1.558e+06	1.13476e+06	1.47159e+06	696271	884306	770370	2.3179e+06	2.02712e+06	1.82553e+06	1.78166e+06	1.60235e+06	1.82806e+06	C00190	ko00520,ko00908,ko01100,ko01250
Wbmn009868	C20H30O4	Macrophypene A	Terpenoids	Ditepenoids	-	2	TRUE	TRUE	TRUE	FALSE	FALSE	39120.6	43436	40020.5	5155.85	5244.05	5326.67	7666.78	6652.87	3400.03	3070.08	1084.17	1373.16	-	-
mws1346	C6H11NO4	DL-2-Aminoadipic acid	Alkaloids	Alkaloids	542-32-5	3	FALSE	FALSE	TRUE	FALSE	FALSE	327899	274937	308197	137863	174491	182808	45618.2	128922	161304	154534	140893	150219	C00956	ko00300,ko00310,ko01100,ko01110,ko01210,ko01230
MWSmce326	C9H17N4O9P	AICAR phosphate (Acadesine phosphate)	Nucleotides and derivatives	Nucleotides and derivatives	681006-28-0	2	FALSE	FALSE	TRUE	FALSE	FALSE	72715.2	68229.7	81903.5	48318.4	39485.7	69359.8	132113	74202.7	89724.5	130575	154354	176534	-	-
MW0106075	C8H18N2O3S	2-amino-4-(S-butylsulfonimidoyl)butanoate	Amino acids and derivatives	Amino acids and derivatives	-	3	TRUE	TRUE	TRUE	FALSE	FALSE	465732	397416	427377	98246.5	110944	89519.5	45010	27209.8	92711.1	65020	110012	154896	-	-
pme0124	C7H12N2O3	L-Glycyl-L-proline	Amino acids and derivatives	Amino acids and derivatives	704-15-4	3	FALSE	FALSE	FALSE	TRUE	FALSE	165339	143965	99194.4	215650	129981	171634	84530.9	60283.1	99091.9	110570	106370	98031.5	-	-
Zahp009018	C10H10O3	3,4-Methylenedioxypropiophenone	Others	Others	-	3	TRUE	TRUE	TRUE	FALSE	FALSE	158154	202499	186287	50906.2	73932.1	53350.6	7264.19	10643.7	54444.5	12044.9	15418.6	11972.9	-	-
pmb0883	C23H48NO7P	LysoPE 18:0	Lipids	LPE	69747-55-3	3	TRUE	FALSE	TRUE	TRUE	TRUE	234948	285370	308583	1.16733e+06	1.14639e+06	1.0506e+06	343719	421419	366127	899713	1.03626e+06	945021	-	-
ZbWp000749	C8H18N4O2	ethyl-L-arginine	Amino acids and derivatives	Amino acids and derivatives	-	1	TRUE	TRUE	TRUE	FALSE	FALSE	1.74969e+06	1.72629e+06	1.43245e+06	822442	777283	843209	438333	495023	461366	571439	583470	567601	-	-
pme1373	C9H14N3O7P	2'-Deoxycytidine-5'-monophosphate	Nucleotides and derivatives	Nucleotides and derivatives	1032-65-1	3	FALSE	FALSE	FALSE	FALSE	TRUE	62740.5	93679	35441.8	11188.4	16234.9	25225.1	20005	11782.7	18618.7	34241.5	26264.3	42433.8	C00239	ko00240,ko01100,ko01232
Zmdp001663	C10H18N2O5S	γ-glutamylmethionine	Amino acids and derivatives	Amino acids and derivatives	17663-87-5	3	FALSE	TRUE	TRUE	FALSE	FALSE	117389	67469.2	129763	37448.5	36863.4	22606.8	5408.04	5676.39	22942	5259.57	4910.45	4630.85	-	-
pmb2799	C18H32O3	12,13-Epoxy-9-Octadecenoic Acid	Lipids	Free fatty acids	6799-85-5	3	TRUE	TRUE	FALSE	FALSE	TRUE	85016.1	116553	122247	38914.7	39027.6	46005.1	42540.3	44429.3	47946	177864	177459	186176	C14826	ko00591,ko01100
pmp001142	C24H29NO10	Cimicifugamide A	Alkaloids	Phenolamine	-	3	TRUE	TRUE	TRUE	TRUE	TRUE	880886	990755	937385	173445	264513	285971	43779.3	46320.2	58713.6	6896.78	19454.6	11670	-	-
Lmbn004790	C11H14O4	Methyl 3-(3-hydroxy-4-methoxyphenyl)propanoate	Phenolic acids	Phenolic acids	129150-61-4	3	FALSE	FALSE	FALSE	TRUE	TRUE	17861.3	8726.35	8418.37	14754.7	18558.2	11670	1670	1285.2	2640.6	9	9	9	-	-
MWS1983	C12H24O11	Maltitol	Others	Saccharides	585-88-6	3	FALSE	TRUE	TRUE	TRUE	FALSE	281009	295279	235272	212077	246290	307025	780276	697140	752328	733434	640241	703819	-	-
Zbqp001937	C9H18N2O3	2,6-diamino-7-methyl-5-oxooctanoic acid	Amino acids and derivatives	Amino acids and derivatives	-	2	FALSE	TRUE	TRUE	FALSE	FALSE	265161	198030	251319	128010	178291	108278	87549.4	95551.4	99856	101786	99675	88400.8	-	-
MWS5164	C8H18N4O2	N,N'-Dimethylarginine;SDMA*	Amino acids and derivatives	Amino acids and derivatives	30344-00-4	1	TRUE	TRUE	TRUE	FALSE	FALSE	1.78859e+06	1.74179e+06	1.41086e+06	874133	747179	812011	428139	452610	492286	621568	620291	530641	-	-
pme2435	C6H12O5	L-Fucose	Others	Saccharides	2438-80-4	3	TRUE	TRUE	TRUE	TRUE	FALSE	138642	138995	117071	364127	329161	383231	31134.5	35508	47125.5	24990.1	20605.9	27184.3	C01019	ko00051,ko00520,ko01100,ko01250
MW0012118	C20H32O3	11-Hydroxy-5Z,8Z,11E,14Z-eicosatetraenoic acid	Lipids	Free fatty acids	-	3	FALSE	FALSE	TRUE	FALSE	TRUE	1.13973e+06	1.24181e+06	1.11576e+06	1.25496e+06	1.20283e+06	1.08376e+06	697178	669494	636908	103424	112633	98104.6	-	-
MW0103708	C17H27N3O17P2	Uridine-5'-diphospho-N-acetylgalactosamine*	Nucleotides and derivatives	Nucleotides and derivatives	-	2	TRUE	FALSE	FALSE	TRUE	FALSE	9.47003e+06	1.17377e+07	1.14315e+07	4.42926e+06	5.25407e+06	4.53494e+06	1.8107e+07	1.37088e+07	1.28954e+07	1.73635e+07	1.52147e+07	1.78842e+07	C00203	ko00520,ko01100,ko01250
Qmgp102003	C29H41NO4	O-Acetyljervine	Alkaloids	Steroid alkaloids	14788-78-4	1	FALSE	TRUE	TRUE	TRUE	TRUE	416589	497276	468523	474363	542366	517185	196349	239502	229486	1.4316e+06	1.28741e+06	1.53485e+06	-	-
NK10251888	C8H18N4O2	NG,NG-Dimethyl-L-arginine*	Amino acids and derivatives	Amino acids and derivatives	30315-93-6	1	FALSE	TRUE	TRUE	FALSE	FALSE	1.8553e+06	1.67672e+06	1.55483e+06	957305	845275	871272	493227	520250	578107	609738	541782	573249	C03626	-
Zbqp003444	C10H20N2O3	(S)-4-amino-5-oxo-5-(pentylamino)pentanoic acid	Amino acids and derivatives	Amino acids and derivatives	-	2	TRUE	TRUE	TRUE	FALSE	FALSE	491129	608270	526848	110997	150559	129752	101874	113773	99791.9	133993	132243	135015	-	-
Lcsp002568	C16H31N3O4	Val-Ile-Val	Amino acids and derivatives	Amino acids and derivatives	-	2	TRUE	FALSE	FALSE	FALSE	FALSE	229329	234740	232015	144811	69395.8	106551	146559	146721	291092	165712	161502	365475	-	-
MWSmce356	C5H14N4O7S	L-Canavanine sulfate	Amino acids and derivatives	Amino acids and derivatives	2219-31-0	2	FALSE	TRUE	FALSE	FALSE	FALSE	348454	364695	277424	636590	533660	715154	630616	590978	785501	545469	551825	567947	-	-
mws0006	C9H10ClNO3	3-Chloro-L-tyrosine	Amino acids and derivatives	Amino acids and derivatives	7423-93-0	1	FALSE	TRUE	TRUE	FALSE	FALSE	140638	145737	158704	178640	183690	206291	352774	384396	323463	591656	555457	624787	-	-
MWS201414	C9H15N3O4	Pro-Asn	Amino acids and derivatives	Amino acids and derivatives	107856-82-6	2	TRUE	TRUE	TRUE	FALSE	FALSE	1.02836e+06	1.31908e+06	905997	348688	405319	387718	264962	236558	271175	245160	244500	249860	-	-
Hmqn004825	C18H30O3	Rabdosia acid A*	Lipids	Free fatty acids	-	2	FALSE	TRUE	TRUE	TRUE	FALSE	218905	210937	230728	126577	103941	110463	21202.9	21263.2	47578.4	16684.9	17333.6	28751.3	-	-
Wbsp010200	C29H48O2	(7aS,10S,13aR,15bR)-4,4,7a,10,13a,15b-hexamethyl-2,3,4,4a,5,7,7a,8,9,9a,10,11,12,13,13a,13b,14,15,15a,15b-icosahydro-1H-cyclohepta[1,2-a:5,4-a']dinaphthalene-3,10-diol	Terpenoids	Terpene	-	2	TRUE	TRUE	TRUE	FALSE	FALSE	450246	395847	417159	17978.5	71072.5	15978.9	14151.3	13869	10878.2	57838.4	12376.5	23483.5	-	-
Zbqn003921	C12H13NO5	N-carboxy-N-(2-oxo-2-phenylethyl)-L-alanine	Amino acids and derivatives	Amino acids and derivatives	-	2	FALSE	TRUE	TRUE	TRUE	FALSE	58269.7	51417.8	54906.6	72041.2	69221.7	77127.2	3300.76	3290.96	4920.3	3340	2635.29	5005	-	-
Zmdp000292	C7H16N4O2	Arginine methyl ester*	Amino acids and derivatives	Amino acids and derivatives	-	1	FALSE	TRUE	FALSE	FALSE	FALSE	485368	519060	413669	278275	238058	278294	190714	195352	232393	312386	370847	300937	-	-
MW0124485	C6H6N2O	Isonicotinamide	Others	Others	-	3	TRUE	TRUE	TRUE	FALSE	FALSE	202841	223803	157370	64687.4	58461.4	51757	49713.1	59015.2	78134.8	62093.5	60023.4	60535.2	C02421	-
Waln011524	C26H54NO9P	1-(2,3-dihydroxypropoxy)-3-(((2-(dimethylamino)ethoxy)(hydroxy)phosphoryl)oxy)propan-2-yl palmitate*	Lipids	LPE	-	1	FALSE	FALSE	FALSE	FALSE	TRUE	97181.4	78868.1	76253.7	64136.9	63489.4	69257.1	40041.8	47566.5	44594.4	151092	181066	157265	-	-
pmb0881	C23H44NO7P	LysoPE 18:2	Lipids	LPE	-	2	FALSE	FALSE	FALSE	TRUE	TRUE	1.35898e+06	1.55916e+06	1.60447e+06	1.77432e+06	1.71462e+06	1.60782e+06	847634	818397	831350	2.0024e+06	2.34166e+06	2.3089e+06	-	-
Wcdp000380	C5H13NO	L-Valinol	Amino acids and derivatives	Amino acids and derivatives	2026-48-4	1	FALSE	TRUE	FALSE	TRUE	TRUE	3.03868e+06	3.12314e+06	2.57299e+06	1.53958e+06	1.51586e+06	1.76606e+06	704406	682972	695655	1.66e+06	1.67332e+06	1.47157e+06	-	-
Lmhp002001	C14H20N2O3	L-Valyl-L-Phenylalanine	Amino acids and derivatives	Amino acids and derivatives	3918-92-1	1	TRUE	TRUE	TRUE	TRUE	FALSE	192758	215590	202436	896645	812049	852909	3.70646e+06	3.10481e+06	3.89469e+06	5.25228e+06	4.77441e+06	5.30794e+06	-	-
Smlp003757	C19H22O7	sellowin A	Terpenoids	Terpene	34198-79-3	2	TRUE	TRUE	TRUE	FALSE	FALSE	798905	965126	812189	277640	235200	343574	69055.3	189003	194490	125213	197435	193768	-	-
Lmfn001258	C20H20O13	Maplexin D (2,4-Di-O-Galloyl-1,5-Anhydro-D-Glucitol)*	Phenolic acids	Phenolic acids	1355573-86-2	3	FALSE	FALSE	FALSE	TRUE	TRUE	16675	5962.12	11386.9	31080.3	16680.7	31697.6	1867.73	1888.99	571.845	5998	3340	5005	-	-
Zbqp003191	C12H22N2O5	5-(carbamoyloxy)-2-oxopentyl L-leucinate	Amino acids and derivatives	Amino acids and derivatives	-	2	FALSE	FALSE	TRUE	FALSE	FALSE	44221.7	46973	57762.7	119724	42589.9	166496	87678.4	55527.1	68337.6	101426	113206	105344	-	-
MW0110297	C14H20N2O4	Tyrosyl-Valine	Amino acids and derivatives	Amino acids and derivatives	17355-09-8	3	FALSE	FALSE	TRUE	FALSE	FALSE	342218	339353	478617	195790	277232	277368	145479	380515	85271.6	95631.9	95739.9	52091.3	-	-
Lahp005735	C14H14O5	"""""""3-[3'-(4""""""""-methoxyphenyl)-2'-acrylate]-2-oxotetrahydrofuran"""""""	Others	Lactones	-	2	TRUE	TRUE	TRUE	FALSE	FALSE	283801	305805	274376	34869.5	15102	30532.4	4889.37	14472.1	2237.89	2080.82	692.716	2318.48	-	-
MWSHY0123	C16H12O5	Wogonin (5,7-Dihydroxy-8-Methoxyflavone)	Flavonoids	Flavones	632-85-9	3	TRUE	TRUE	TRUE	TRUE	FALSE	61125.9	61517.6	53127.2	26640.7	19313.8	25419	9	9	9	9	9	9	C10197	-
Lcsp003035	C17H23N3O3	H-Leu-Trp-OH	Amino acids and derivatives	Amino acids and derivatives	5156-22-9	2	TRUE	FALSE	FALSE	TRUE	FALSE	43345	16675	13340	108380	145080	85876.5	50682.5	33647.5	39258	105045	55324.5	143410	-	-
Lcsp002417	C14H27N3O5	Ser-Val-Leu	Amino acids and derivatives	Amino acids and derivatives	-	1	TRUE	TRUE	TRUE	TRUE	FALSE	99833.2	169846	186749	708705	704687	714516	3.60379e+06	3.42196e+06	3.6785e+06	4.7142e+06	4.85062e+06	4.37447e+06	-	-
pme1474	C11H15N5O3S	5'-Deoxy-5'-(methylthio)adenosine	Nucleotides and derivatives	Nucleotides and derivatives	2457-80-9	1	TRUE	FALSE	FALSE	FALSE	FALSE	7.10953e+06	8.02825e+06	8.12179e+06	1.43357e+07	1.60323e+07	1.66441e+07	1.01738e+07	9.49673e+06	8.98309e+06	7.27229e+06	7.95178e+06	7.3093e+06	C00170	ko00270,ko00908,ko01100
Lmhn002051	C12H12O8	Vnilloylmalic acid	Phenolic acids	Phenolic acids	-	3	FALSE	TRUE	TRUE	TRUE	TRUE	189149	213336	219118	308195	352046	405911	14542.6	18309.3	11670	3421.66	4245.88	1832.95	-	-
mws0749	C7H6O3	4-Hydroxybenzoic acid	Phenolic acids	Phenolic acids	99-96-7	2	FALSE	TRUE	FALSE	FALSE	FALSE	263274	257589	291455	198149	259618	283761	113464	157159	105442	159952	208319	226299	C00156	ko00130,ko00790,ko01100,ko01110,ko01240
pmp000437	C30H50O2	D-Friedoolean-14-ene-3,28-diol (Myricadoil)	Terpenoids	Triterpene	17884-88-7	3	TRUE	TRUE	TRUE	FALSE	FALSE	153504	138428	138838	16054.9	25226.2	20168.2	19954.3	20182.5	8074.66	8830.08	24515.6	11765.2	-	-
Lmgn001670	C7H6O3	Salicylic acid	Phenolic acids	Phenolic acids	69-72-7	1	FALSE	TRUE	FALSE	FALSE	FALSE	17526.3	12993.2	17397.7	34004.8	10421.2	11065.9	3251.49	2607.26	3911.91	6495.19	1903.8	5215.23	C00805	ko00996,ko01100,ko01110,ko04075
Zmhn002227	C17H22O10	4-O-Glucosyl-sinapate	Phenolic acids	Phenolic acids	-	3	FALSE	TRUE	TRUE	TRUE	FALSE	178010	239467	168416	59864.3	126255	108251	8090.48	12177	3960.69	4222.16	6657.64	5087.11	C02919	-
Hmqn004129	C26H38O8	Pharboside G	Terpenoids	Ditepenoids	-	2	TRUE	TRUE	TRUE	TRUE	FALSE	19394.5	17970.4	20584.2	8338.83	6136.76	4292.91	2357.63	592.488	811.486	9	9	9	-	-
Lamp008554	C14H20O2	2-Oxoisodauc-5-en-12-al	Terpenoids	Sesquiterpenoids	-	3	TRUE	TRUE	TRUE	FALSE	FALSE	188323	198557	181233	28535.6	4442.22	2383.33	3512.97	20005	1898.42	1080.02	5175.69	6825.03	-	-
mws0341	C6H12O3	2-Hydroxyisocaproic acid	Organic acids	Organic acids	20312-37-2	3	FALSE	TRUE	FALSE	TRUE	FALSE	63228.3	48517.2	50398	52922.1	41573.1	59219.3	101424	131651	108410	69298.9	73710.5	69272.5	C03264	-
HJKP000649	C8H9NO	N-benzylformamide	Alkaloids	Alkaloids	6343-54-0	1	FALSE	FALSE	FALSE	TRUE	FALSE	1.75754e+07	1.71971e+07	1.70246e+07	1.76577e+07	1.69605e+07	1.87688e+07	9.08171e+06	8.49776e+06	8.72866e+06	1.69983e+07	1.29952e+07	1.84061e+07	C15561	-
Wdmp003782	C21H26N2O4	Methyl (6S,6aS,7R,9R,11S)-2-hydroxy-7-((S)-1-hydroxyethyl)-7,8,9,10,12,13-hexahydro-5H-6,9-methanopyrido[1',2':1,2]azepino[4,5-b]indole-6(6aH)-carboxylate	Alkaloids	Plumerane	-	2	TRUE	TRUE	TRUE	TRUE	FALSE	9	9	9	21675	20019.3	10005	94447.7	148929	134530	279646	235179	207526	-	-
Cmdn000784	C5H4N4O3	Uric acid	Nucleotides and derivatives	Nucleotides and derivatives	69-93-2	3	FALSE	FALSE	TRUE	FALSE	TRUE	18898.1	18891.3	18973.8	23969.9	14854.4	19580.7	16934.6	34203.9	22620.3	117880	139202	105028	-	-
pmb2406	C25H52NO7P	LysoPC 17:0*	Lipids	LPC	50930-23-9	3	TRUE	TRUE	FALSE	TRUE	TRUE	72296.2	66555.4	67984.8	19154.1	25262.7	24199.4	7581.65	10920.7	10742.6	42808.9	31700.1	46759.7	-	-
MW0150396	C11H21N3O4	Gly-Leu-Ala	Amino acids and derivatives	Amino acids and derivatives	32557-24-7	3	FALSE	TRUE	TRUE	TRUE	FALSE	185632	213986	224405	378548	297594	293517	1.20677e+06	1.16852e+06	1.18736e+06	683333	1.25763e+06	1.10451e+06	-	-
Wbmn009236	C21H32O4	Vitexlimolide C	Terpenoids	Ditepenoids	-	2	TRUE	TRUE	TRUE	TRUE	FALSE	30835.4	26072.8	24457.3	6533.14	7147.22	5615.65	9	9	9	9	9	9	-	-
MWS20672	C17H23N3O6	Glu-Phe-Ala	Amino acids and derivatives	Amino acids and derivatives	-	2	FALSE	TRUE	FALSE	TRUE	FALSE	26675	34219.9	28603.4	226023	83365	243605	826531	900205	931153	1.58138e+06	1.33684e+06	323705	-	-
Lmgn002091	C7H10O5	2-Methyl-3-oxoadipic acid*	Organic acids	Organic acids	-	3	FALSE	TRUE	FALSE	TRUE	FALSE	25895.6	31069.6	34688.6	38847.5	46896.8	36250	6033.03	13606.2	8032.02	1670	4034.03	12008.5	C18307	-
ML10195036	C18H37NO2	3-Dehydrosphinganine	Lipids	Sphingolipids	16105-69-4	3	FALSE	TRUE	FALSE	FALSE	FALSE	61794.6	55397.7	66232.7	64582.1	54062.3	37861.7	29382.4	17792.8	36184.3	39410.3	21991.3	38394.8	C02934	ko00600,ko01100
Lmhp008885	C20H42NO7P	LysoPE 15:0(2n isomer)*	Lipids	LPE	-	2	TRUE	TRUE	TRUE	TRUE	TRUE	131785	118803	89530.2	45493.9	49906.2	33597.9	8814.08	9104.96	2757.83	23762.7	21755.3	32047.1	-	-
Smjp001258	C12H14N2O2	Abrine	Alkaloids	Plumerane	526-31-8	2	FALSE	TRUE	TRUE	TRUE	FALSE	60934.4	71143.6	71145.4	58781.4	46431.3	41477	4860.24	11872.6	9045.79	11607.9	5005	10005	C02983	-
pmp000878	C22H22O10	Swertisin	Flavonoids	Flavones	6991-10-2	3	TRUE	FALSE	TRUE	TRUE	TRUE	191800	119147	245027	641445	465633	388046	33907	45010	29251	10499.4	10005	15005	C17835	-
pmb2319	C23H48NO7P	LysoPC 15:0*	Lipids	LPC	108273-89-8	3	TRUE	TRUE	TRUE	TRUE	TRUE	215175	248976	202183	45121.2	36320.4	41417	24062.5	7002.4	13202.5	73799.9	55949	54025.7	-	-
zjbp111608	C15H22O2	11-hydroxyvalenc-1(10),8-dien-2-one*	Terpenoids	Sesquiterpenoids	-	2	TRUE	FALSE	FALSE	FALSE	FALSE	9	9	9	8045.3	11670	15230.6	34107	10552.7	8812.83	12517.1	32320.6	29893.1	-	-
Zjxp110312	C15H22O2	12-Carboxyeudesma-3,11(13)-diene(Isocostic acid)*	Terpenoids	Sesquiterpenoids	69978-82-1	2	TRUE	FALSE	FALSE	FALSE	FALSE	9	9	9	8045.3	11670	15230.6	34107	10552.7	8812.83	12517.1	32320.6	29893.1	-	-
mws4532g	C5H12N2O2	D-Ornithine	Amino acids and derivatives	Amino acids and derivatives	348-66-3	1	TRUE	TRUE	TRUE	TRUE	FALSE	5705.63	7232.27	4957.98	9	9	9	43752.8	28524.1	54696.4	85932.5	75661.6	52709	-	-
pmb2507	C5H11O7P	2-Deoxyribose-1-phosphate	Nucleotides and derivatives	Nucleotides and derivatives	17210-42-3	3	FALSE	TRUE	TRUE	TRUE	FALSE	141757	134563	130384	79058.2	45586.5	115962	626911	666128	760098	1.00072e+06	1.21588e+06	901835	C00672	ko00030,ko00240,ko01100
mws0396	C18H34O2	Elaidic Acid*	Lipids	Free fatty acids	112-79-8	3	FALSE	FALSE	TRUE	FALSE	TRUE	293170	289854	412210	386842	494264	325029	292936	302568	326547	639653	634662	878589	C01712	-
MW0131236	C16H16O6	Hesperetin dihydrochalcone	Others	Ketone compounds	35400-60-3	3	FALSE	TRUE	TRUE	TRUE	FALSE	67381.7	74774	70967.5	130484	131738	122919	4475.09	5417.43	5005	5005	2644.64	5005	-	-
Lmsn000363	C16H22O7	Raspberryketone glucoside	Phenolic acids	Phenolic acids	38963-94-9	3	TRUE	FALSE	TRUE	FALSE	FALSE	265616	364677	176565	539114	695489	768063	655630	1.29918e+06	828678	778711	875398	856719	-	-
pmb2653	C24H42O20	DMelezitose O-rhamnoside	Others	Saccharides	-	3	FALSE	TRUE	FALSE	FALSE	FALSE	21596.1	22225	17676	22037.2	19810.9	38251.6	50402.5	46796	57549.9	32391.4	33021.9	49391.9	-	-
Wbhp008502	C18H26O2	Tagalsin Q	Terpenoids	Terpene	-	2	TRUE	TRUE	TRUE	TRUE	FALSE	228380	224367	198137	53930.1	54765	52639.7	798.889	1076.15	1850.31	2127.99	1065.14	3091.44	-	-
Lcsn000341	C18H32O15	3'-Fucosyllactose	Others	Saccharides	41312-47-4	1	FALSE	TRUE	TRUE	TRUE	FALSE	500412	534615	448784	610939	564892	623997	2.18403e+06	2.08574e+06	1.70819e+06	2.13498e+06	1.65892e+06	2.418e+06	-	-
Lmyn000160	C8H14O8	Mucic acid Dimethyl Ester	Phenolic acids	Phenolic acids	-	3	FALSE	TRUE	TRUE	FALSE	FALSE	109304	96424.6	97467.9	45219.8	49816.1	73736.5	21524.9	10033.6	33867.7	6831.15	13793.3	7227.61	-	-
MWS04412	C8H18N2O2	N(6),N(6)-Dimethyl-L-lysine	Amino acids and derivatives	Amino acids and derivatives	2259-86-1	2	TRUE	TRUE	FALSE	TRUE	FALSE	2.32416e+07	2.53178e+07	2.07096e+07	8.58657e+06	9.42288e+06	8.2241e+06	2578135	1.03041e+06	1.19066e+06	2.50279e+06	1.32445e+07	1.20548e+07	-	-
MWSslk235	C6H14O6	Allitol	Others	Saccharides	488-44-8	1	TRUE	TRUE	TRUE	TRUE	FALSE	1.08255e+06	1.3036e+06	1.01186e+06	4.0835e+06	4.76902e+06	4.53534e+06	200821	223845	239799	236448	175822	152291	-	-
MW0110113	C13H15N3O3	Tryptophylglycine	Amino acids and derivatives	Amino acids and derivatives	7360-09-0	3	TRUE	TRUE	FALSE	TRUE	FALSE	1.8084e+06	1.7562e+06	1.68856e+06	6.03387e+06	5.54943e+06	5.41536e+06	786843	1.01153e+06	758117	993056	936629	1.05833e+06	-	-
Lmsp013116	C20H32O3	Ent-16α,17-Dihydroxykauran-2-one	Terpenoids	Ditepenoids	-	3	TRUE	TRUE	TRUE	TRUE	FALSE	178030	174778	171131	76842.6	89259.9	91999	13485.7	9447.66	9143.15	19128.5	23801.3	10074.1	-	-
HJN003	C17H22O10	1-O-Sinapoyl-β-D-glucose	Phenolic acids	Phenolic acids	-	3	FALSE	TRUE	TRUE	TRUE	TRUE	189016	221460	158281	142162	137298	129106	11199.9	6670	11706	3845.01	2544.51	1904.8	C01175	ko00940,ko01110
pmb0880	C23H48NO7P	LysoPE 18:0(2n isomer)	Lipids	LPE	-	2	FALSE	TRUE	TRUE	TRUE	FALSE	20020.1	26053.9	18181.8	31325.5	31654.3	26754.1	5692.58	11634.7	7354.56	7094.66	9221.44	10957.2	-	-
pmp001273	C26H50NO7P	LysoPC 18:2	Lipids	LPC	-	2	FALSE	FALSE	FALSE	TRUE	TRUE	1.52181e+06	1.59883e+06	1.59363e+06	1.95499e+06	1.94453e+06	1.77772e+06	798238	744209	871590	2.0558e+06	2.27525e+06	2.24543e+06	-	-
Lcsp001416	C13H25N3O5	Leu-Thr-Ala	Amino acids and derivatives	Amino acids and derivatives	-	2	TRUE	TRUE	TRUE	TRUE	FALSE	49781.6	47903.9	69461.5	278992	223125	384079	926380	894684	927968	1.03359e+06	1.52858e+06	1.45942e+06	-	-
Zmjn001813	C7H12O4	Pimelic acid*	Organic acids	Organic acids	111-16-0	1	FALSE	TRUE	TRUE	TRUE	FALSE	300280	320036	345551	286134	254199	329260	1.07817e+06	1.10857e+06	1.04418e+06	1.53063e+06	1.43442e+06	1.4049e+06	C02656	ko00780,ko01100,ko01240
MWSmce264	C8H10O3	Hydroxytyrosol	Phenolic acids	Phenolic acids	10597-60-1	3	FALSE	TRUE	TRUE	TRUE	TRUE	954242	985832	958236	1.00018e+06	1.02766e+06	979504	42612.6	42519.1	35509.3	9	9	9	-	-
MA10039641	C12H22O11	D-Lactose*	Others	Saccharides	63-42-3	1	FALSE	TRUE	TRUE	TRUE	FALSE	1.34491e+07	1.26911e+07	1.10157e+07	1.01858e+07	8.13164e+06	1.10224e+07	4.39955e+07	3.83112e+07	4.05719e+07	3.21058e+07	2.7694e+07	4.29689e+07	C01970	-
pme1598	C22H24O11	Hesperetin-5-O-glucoside	Flavonoids	Flavanones	69651-80-5	3	FALSE	FALSE	FALSE	TRUE	TRUE	29707.1	272779	34707.8	55883.4	64167.7	40402.1	13482.4	12824.6	14851.7	7417.99	5407.39	2071.13	-	-
Lmhp010515	C25H52NO7P	LysoPC 17:0(2n isomer)*	Lipids	LPC	-	3	TRUE	TRUE	FALSE	FALSE	TRUE	97592.1	92081.3	85803.5	40426.9	38552	29401	23713.6	29378.5	22328.8	61131.8	64152.9	53127.2	-	-
Zmsp000758	C8H15NO2	1-(Hydroxymethyl)hexahydro-1h-pyrrolizin-2-ol	Alkaloids	Pyrrole alkaloids	-	2	FALSE	TRUE	TRUE	TRUE	FALSE	1.50485e+06	1.45989e+06	1.16647e+06	1.37307e+06	1.43898e+06	1.44268e+06	569354	288592	549109	325563	310173	306805	-	-
mws1051	C15H23N6O5S+	S-Adenosylmethionine	Amino acids and derivatives	Amino acids and derivatives	485-80-3	3	TRUE	TRUE	TRUE	FALSE	FALSE	241350	281455	272214	771153	789130	660531	771860	779084	779293	717919	650270	685725	-	-
MW0103685	C15H22N2O18P2	Uridine diphosphate glucuronic acid	Nucleotides and derivatives	Nucleotides and derivatives	2616-64-0	3	FALSE	TRUE	FALSE	TRUE	FALSE	77058.2	82776.3	106975	95470.4	83570.3	80327.9	186173	198449	184526	114782	123385	133643	C00167	ko00040,ko00053,ko00520,ko01100,ko01240,ko01250
mws0014	C10H10O4	Ferulic acid	Phenolic acids	Phenolic acids	537-98-4	2	TRUE	FALSE	FALSE	TRUE	FALSE	42229.1	88042.2	43175.9	188249	147625	196298	6009.63	2017.37	5381	1356.94	9	1670	C01494	ko00940,ko01100,ko01110
pmp001251	C26H50NO7P	LysoPC 18:2(2n isomer)	Lipids	LPC	-	1	FALSE	TRUE	FALSE	TRUE	TRUE	2.36218e+06	2.23341e+06	2.38058e+06	3.42217e+06	3.10928e+06	3.05161e+06	759691	696814	792143	2.03987e+06	2.0408e+06	2.12527e+06	-	-
MW0155144	C14H19N3O4S1	Phe-Cys-Gly	Amino acids and derivatives	Amino acids and derivatives	-	3	TRUE	TRUE	TRUE	FALSE	FALSE	288685	430235	298114	17445.2	8340	30010	6670	6283.78	8376.37	9774.31	12732.6	3340	-	-
mws0629	C13H16N2O5	L-Aspartyl-L-Phenylalanine	Amino acids and derivatives	Amino acids and derivatives	13433-09-5	1	FALSE	TRUE	TRUE	FALSE	FALSE	1.78494e+06	2.72661e+06	2.22608e+06	3.47791e+06	1.17312e+06	3.30805e+06	310302	524300	469110	424338	393700	447022	-	-
Wcsn000472	C18H32O16	Laminaran	Others	Saccharides	9008-22-4	3	FALSE	FALSE	FALSE	TRUE	FALSE	27581.5	28485	37180.3	20301.1	19831.5	20304.7	60484.6	37606.7	54955.9	60532	52409.9	56626.1	-	-
mws1336	C7H7NO2	4-Aminobenzoic acid	Phenolic acids	Phenolic acids	150-13-0	3	FALSE	TRUE	TRUE	FALSE	FALSE	4529.5	5805.87	6670	14187.8	9025.18	23437.7	33340	22608.7	27412.3	39713.8	31879.3	56184.6	C00568	ko00790,ko01100,ko01240
MW0111999	C18H24O2	2,6-Bis(3-methyl-2-butenyl)-4-acetylphenol	Phenolic acids	Phenolic acids	-	3	FALSE	TRUE	TRUE	FALSE	FALSE	35265.9	35960.7	38603.4	24316.6	11988.3	18916.5	5407.56	1586	11181.1	2754.22	6535	3243.45	-	-
Zmgn002106	C11H13NO3	N-Acetyl-L-phenylalanine	Amino acids and derivatives	Amino acids and derivatives	2018-61-3	1	FALSE	TRUE	TRUE	TRUE	FALSE	138334	158250	138967	82917.4	74953.5	85570.8	5005	687.505	8340	9	9	9	C03519	ko00360,ko01100
MW0105879	C15H17N3O5	Asp-Trp	Amino acids and derivatives	Amino acids and derivatives	71835-79-5	3	FALSE	TRUE	TRUE	TRUE	FALSE	1.07532e+06	1.37151e+06	1.18028e+06	1.01431e+06	772639	642681	254345	399596	385211	328021	259116	248059	-	-
MWSmce709	C9H7N	Isoquinoline	Alkaloids	Isoquinoline alkaloids	119-65-3	2	FALSE	TRUE	TRUE	FALSE	FALSE	2.02343e+06	1.9334e+06	2.26081e+06	1.04361e+06	1.1722e+06	950257	751191	755981	828156	1.05969e+06	921845	1.01438e+06	C06323	-
Wdsp004389	C21H24N2O2	19-(S)-vindolinine	Alkaloids	Plumerane	-	2	FALSE	TRUE	TRUE	FALSE	TRUE	13340	10005	6580.42	28340	13340	33340	36891.2	35010	58350	86700	89777.1	88954.6	-	-
Zmyn000453	C6H8O7	Isocitric Acid	Organic acids	Organic acids	320-77-4	1	TRUE	FALSE	FALSE	FALSE	FALSE	4.04931e+07	3.61346e+07	4.03182e+07	7.63911e+07	8.85398e+07	7.42304e+07	4.15182e+07	3.98842e+07	4.04958e+07	2.97494e+07	2.74821e+07	3.08045e+07	C00311	ko00020,ko00630,ko01100,ko01110,ko01200,ko01210,ko01230,ko01240
pme1292	C8H8O4	Homogentisic acid*	Phenolic acids	Phenolic acids	451-13-8	3	FALSE	TRUE	TRUE	TRUE	FALSE	193411	182316	188665	304686	274732	266596	6829.52	7142.5	9284.5	8425.4	37620.3	11670	C00544	ko00130,ko00350,ko01100,ko01240
Smhp004365	C19H20O9	Garcimangosone D	Phenolic acids	Phenolic acids	-	3	FALSE	TRUE	TRUE	FALSE	TRUE	157553	169403	158131	203485	100040	76426.6	8340	6445.29	16675	23340	28365.4	17874.5	-	-
mws0242	C8H14O4	Suberic Acid	Organic acids	Organic acids	505-48-6	1	FALSE	FALSE	TRUE	FALSE	FALSE	496641	534469	502190	435328	384417	395885	296966	293087	316644	139710	141649	266946	C08278	-
Wmzn000627	C22H36O4	Ajugalaevigatic acid	Terpenoids	Ditepenoids	-	3	FALSE	FALSE	TRUE	FALSE	FALSE	11072.4	22382.9	16728.8	11768.7	15319.2	8178.32	32114.7	15286.5	14191.1	40877.9	45154.8	37364.7	-	-
ZbWp002423	C10H13NO2	N-methylphenylalanine	Amino acids and derivatives	Amino acids and derivatives	-	2	TRUE	FALSE	TRUE	FALSE	FALSE	63866.6	52516.9	86304.3	194413	245451	192008	143157	212848	87364.9	275873	239587	257064	-	-
pmp001234	C12H12O2	Butylidenephthalide	Others	Lactones	72917-31-8	2	TRUE	TRUE	TRUE	FALSE	FALSE	156485	195245	177574	10987.7	37128.9	23517.4	5994.36	1363.77	2973.45	1090.18	10447.4	8340	C16924	-
MW0013437	C10H20O	2-Decen-1-ol	Others	Others	22104-80-9	3	FALSE	TRUE	TRUE	TRUE	TRUE	438434	525878	491406	626716	802792	712390	187631	176033	157554	49215.2	62427.4	58255.4	-	-
mws0715	C13H16N2O4	Phenylacetyl-L-glutamine	Amino acids and derivatives	Amino acids and derivatives	28047-15-6	3	FALSE	FALSE	TRUE	FALSE	FALSE	8340	10005	8703.02	8340	5850.9	8340	5005	1245.15	4557.78	3340	1670	1910.31	C04148	ko00360
Lcsp001929	C14H25N3O6	Ala-Glu-Leu	Amino acids and derivatives	Amino acids and derivatives	-	2	TRUE	TRUE	TRUE	FALSE	FALSE	92369.1	89195.4	102632	407205	460053	512229	884225	720885	763970	767668	720430	790918	-	-
Lacp001431	C14H21NO4	N-(3-hydroxy-4-methoxyphenethyl)-4-hydroxybutanamide	Alkaloids	Phenolamine	-	2	TRUE	FALSE	TRUE	TRUE	FALSE	455764	538650	592610	1.33657e+06	1.18507e+06	1.36661e+06	384057	411736	421279	200188	229833	196152	-	-
Lmdn005719	C12H16O5	Senkyunolide R	Others	Lactones	172549-37-0	2	FALSE	FALSE	FALSE	TRUE	FALSE	23396.1	57823.2	43218.5	9	9	9	4692.92	2256.49	3932.71	8340	5563.25	1183.36	-	-
Wbmp008021	C26H39NO7	(14-Ethyl-4,6,19-trimethoxy-9,11-dioxa-14-azaheptacyclo[10.7.2.12,5.01,13.03,8.08,12.016,20]docosan-21-yl)acetate	Alkaloids	Alkaloids	-	1	FALSE	TRUE	FALSE	TRUE	TRUE	3.2946e+06	3.35651e+06	2.80119e+06	4.58634e+06	4.32886e+06	3.94505e+06	1.21898e+06	1.06653e+06	1.07824e+06	2.43835e+06	2.33506e+06	2.41178e+06	-	-
pmp001257	C15H29NO3	Tridecanoylglycine	Amino acids and derivatives	Amino acids and derivatives	-	3	FALSE	FALSE	FALSE	TRUE	FALSE	21675	6670	9	35373.9	18340	28344.6	3340	3340	8340	1570.82	13340	16675	-	-
Zmmp002373	C15H27N3O7	Glu-Thr-Leu	Amino acids and derivatives	Amino acids and derivatives	-	2	TRUE	FALSE	FALSE	FALSE	FALSE	333602	359416	333593	164892	113385	84995.4	223139	236598	103556	225785	278124	247712	-	-
zjbp111633	C15H24O	14-hydroxy-α-humulene*	Terpenoids	Sesquiterpenoids	-	1	TRUE	TRUE	TRUE	FALSE	FALSE	296948	250541	273457	5905.15	6459.35	7155.18	4839.42	6730.43	13913.4	7642.6	11152.9	46371.7	-	-
Smnp005251	C15H12O4	furoaloesone	Others	Aldehyde compounds	-	2	FALSE	TRUE	TRUE	TRUE	FALSE	56428.3	98549.7	111789	36742.2	55677	48988	13340	6290.5	5005	14289.6	9260.63	7291.64	-	-
Zmmp000606	C6H13NO3	2-Amino-4-hydroxy-3-methylpentanoic acid	Amino acids and derivatives	Amino acids and derivatives	-	2	TRUE	TRUE	TRUE	FALSE	FALSE	379682	350958	243820	61204.8	98923.9	94050.1	75882.7	54916.4	54350.7	31761.1	108798	99704.7	-	-
Lmcn002982	C9H10O5	Methyl 3-O-Methyl Gallate	Phenolic acids	Phenolic acids	3934-86-9	1	FALSE	TRUE	TRUE	TRUE	TRUE	267446	536260	466100	661243	443120	669333	21917.6	23905.6	30220.7	3816.22	1914.49	1913.06	-	-
Wbmp002283	C9H7NO	Α-hydroxyquinoline	Alkaloids	Alkaloids	-	1	TRUE	TRUE	TRUE	FALSE	FALSE	2.57166e+07	2.58959e+07	2.78782e+07	1.43275e+07	1.23545e+07	1.24281e+07	1.03239e+07	1.0325e+07	1.00035e+07	1.23754e+07	1.20171e+07	1.18135e+07	-	-
Wcjp002598	C9H7NO	8-hydroxyquinoline	Alkaloids	Quinoline alkaloids	148-24-3	1	FALSE	TRUE	TRUE	FALSE	FALSE	2.81746e+07	2.73453e+07	3.14797e+07	1.57142e+07	1.47696e+07	1.32168e+07	1.02669e+07	1.14462e+07	9.83867e+06	1.3857e+07	1.30483e+07	1.27394e+07	C19434	-
pmp001214	C16H24NO5+	Sinapine	Alkaloids	Phenolamine	18696-26-9	3	TRUE	TRUE	TRUE	FALSE	FALSE	104394	93207.5	89846.3	10005	30010	14488.6	3340	11190.6	4608.93	15005	11670	2674.01	C00933	ko00940,ko01110
Zmgp005229	C20H24O2	(5S)-5-Methoxy-1,7-diphenyl-3-heptanone	Others	Ketone compounds	-	2	FALSE	TRUE	TRUE	TRUE	FALSE	14001.1	27576.9	20352.1	16155.9	19642.3	22625.5	6125.8	3912.01	1283.04	5522.73	2393.85	1276.74	-	-
pmb0325	C17H27N3O3	Feruloylspermidine	Alkaloids	Phenolamine	-	3	FALSE	TRUE	TRUE	TRUE	TRUE	6283.19	38989.2	21264.7	44879.6	40614	30816.4	180510	158926	183032	444011	347002	342184	-	-
pmb0874	C23H44NO7P	LysoPE 18:2(2n isomer)	Lipids	LPE	-	2	FALSE	TRUE	FALSE	TRUE	FALSE	3.36524e+06	3.63534e+06	2.94591e+06	4.78804e+06	4.64613e+06	4.09039e+06	1.38361e+06	1.22305e+06	1.33912e+06	2.32546e+06	2.41234e+06	2.51636e+06	-	-
Smhn005465	C20H22O10	Fortuneanoside I	Phenolic acids	Phenolic acids	-	3	FALSE	TRUE	TRUE	TRUE	FALSE	102696	103526	105529	160582	180991	151963	6670	11132.9	12427.6	8340	1381.15	9402.27	-	-
pme2776	C10H12N4O4	2'-Deoxyinosine	Nucleotides and derivatives	Nucleotides and derivatives	890-38-0	3	TRUE	FALSE	TRUE	TRUE	TRUE	26778.1	16045.2	25136.4	76465.1	67106.8	69958.7	12932	14139.2	14276.4	2428.64	6544.33	4446.83	C05512	ko00230,ko01100,ko01232,ko02010
Wcjp001256	C10H13N5O4	9-Alpha-Ribofuranosyladenine*	Nucleotides and derivatives	Nucleotides and derivatives	-	1	TRUE	FALSE	TRUE	TRUE	FALSE	395232	457400	556743	1.30336e+06	1.19776e+06	1.28748e+06	430824	370375	342243	182322	252623	194997	-	-
Wdzp004632	C15H26O3	alismorientols B	Terpenoids	Sesquiterpenoids	-	1	TRUE	TRUE	TRUE	FALSE	FALSE	395629	253770	412968	28617.5	54000.8	26705.8	10005	21675	10005	6670	3340	833.664	-	-
Zbqp003116	C10H21N3O4	Thr-Lys	Amino acids and derivatives	Amino acids and derivatives	-	2	FALSE	TRUE	TRUE	FALSE	FALSE	193372	184211	247946	86700	155563	129741	39039.6	42221	81695	33127.7	91700	50583.6	-	-
Lmhp012042	C21H38O4	2-Linoleoylglycerol*	Lipids	Glycerol ester	3443-82-1	1	FALSE	TRUE	FALSE	TRUE	TRUE	66387.7	82445.2	70415.1	38584.3	41246.4	39673	18004	17161.6	11459.2	29666.4	40235.4	48162.4	-	-
pmb0856	C23H46NO7P	LysoPE 18:1(2n isomer)*	Lipids	LPE	-	3	FALSE	TRUE	TRUE	TRUE	FALSE	4.44064e+06	4.83636e+06	4978214	6.57857e+06	7.10664e+06	6.6428e+06	1.91941e+06	1.56372e+06	1.79586e+06	1.77295e+06	1.54835e+06	1.85937e+06	-	-
MWS201447	C12H16N2O3	Phe-Ala	Amino acids and derivatives	Amino acids and derivatives	3918-87-4	1	TRUE	TRUE	TRUE	TRUE	FALSE	48030.1	41366.6	61459.4	162727	197711	163854	1.39195e+06	1.49567e+06	1.29041e+06	1.73438e+06	1.58144e+06	1.92479e+06	-	-
mws0264	C12H22O11	D-Trehalose*	Others	Saccharides	99-20-7	1	FALSE	TRUE	TRUE	TRUE	FALSE	7.58128e+06	6.58036e+06	7.19373e+06	6.0965e+06	4.27094e+06	6.43998e+06	2.28606e+07	2.6667e+07	2.46566e+07	2.47718e+07	1.98732e+07	2.52259e+07	C01083	ko00500,ko01100,ko01110,ko02010
pmp001198	C6H13NO2	6-Deoxyfagomine	Alkaloids	Piperidine alkaloids	197449-09-5	1	TRUE	TRUE	TRUE	FALSE	FALSE	23635	11382.3	21731.9	39115.8	33906.1	46135.6	43516	44589.9	67211.7	56007.7	61697.5	72221.5	-	-
Wcsp009077	C16H26O2	(6E,10E)-12-hydroxy-2,6,10-trimethyltrideca-2,6,10-trien-4-one	Others	Others	-	2	TRUE	TRUE	TRUE	TRUE	FALSE	63573.6	62192.7	55361.4	25346.8	30873.1	17758.2	4174.4	4896.48	7833	3101.91	4531.53	2929.29	-	-
Lmhn005886	C13H12O4	5-(2'-Hydroxy-6'-methyl phenyl)-3-methylfuran-2-carboxylic acid	Others	Others	-	2	TRUE	TRUE	TRUE	FALSE	FALSE	45341.7	46248.9	29975.5	6629.47	3767.88	11687.1	20297.4	10072.9	7080.18	5544.55	5779.81	4988.79	-	-
Zmmp003443	C16H19N3O5	Bestim	Amino acids and derivatives	Amino acids and derivatives	66471-20-3	1	TRUE	TRUE	FALSE	FALSE	TRUE	166681	202922	171877	576950	570062	628577	559126	641675	558133	345827	64470.2	304162	-	-
Wafn002827	C16H22O9	Dihydroferulic acid glucoside	Phenolic acids	Phenolic acids	-	2	TRUE	FALSE	FALSE	TRUE	FALSE	58694.6	56493.9	21675	88089.5	135847	131828	5302.58	2304.6	7351.69	16716.7	4352.1	12851.3	-	-
MW0103681	C15H24N2O17P2	Uridine-5'-diphosphogalactose disodium salt*	Nucleotides and derivatives	Nucleotides and derivatives	-	2	FALSE	TRUE	FALSE	TRUE	FALSE	2.38393e+07	2.55025e+07	2.14913e+07	1.67731e+07	2.11648e+07	1.6733e+07	5.67729e+07	4.78778e+07	4.85929e+07	3.87423e+07	3.2862e+07	3.73408e+07	C00052	ko00052,ko00520,ko01100,ko01250
MWS4525	C6H7N5O	6-O-methylguanine	Nucleotides and derivatives	Nucleotides and derivatives	20535-83-5	3	FALSE	TRUE	FALSE	TRUE	FALSE	58477	49433.6	78887.7	51391.8	67986.9	76846.3	26752.4	25410.7	36998.4	39949.3	62396.5	73223.4	-	-
pmb0865	C26H48NO7P	LysoPC 18:3(2n isomer)	Lipids	LPC	-	1	FALSE	TRUE	FALSE	TRUE	TRUE	978033	940018	1.02614e+06	1.05981e+06	1.2797e+06	1.36197e+06	326568	214868	321428	984889	929240	954407	-	-
Zmdn004104	C12H10O5	2-methyl-5-carboxy methyl-7-Hydroxy-chromone	Others	Chromone	-	2	FALSE	TRUE	TRUE	TRUE	FALSE	46138.5	47559.1	44210.1	51476.4	59617.1	41680	8340	6670	7130.76	5005	6034.03	5789.88	-	-
Walp007137	C20H43NO5	2-AminoicoSane-1,6,18,19,20-pentaol	Lipids	Sphingolipids	-	2	TRUE	TRUE	TRUE	FALSE	FALSE	183061	182477	126049	36362.2	42317.7	52613.6	20736.8	24266.1	28774.7	38833.2	40346.3	22192.7	-	-
MW0014634	C20H32O3	6-[(3Z,6Z,9Z)-1-hydroxypentadeca-3,6,9-trienyl]oxan-2-one	Organic acids	Organic acids	213126-92-2	3	TRUE	TRUE	TRUE	TRUE	FALSE	715152	708630	726343	306548	340053	295296	15676.2	18573.7	20993.5	15997.4	24430.7	12515	-	-
pme2773	C7H14N2O4S	L-Cystathionine	Amino acids and derivatives	Amino acids and derivatives	56-88-2	3	FALSE	FALSE	TRUE	FALSE	TRUE	131214	101659	101399	137061	184484	130707	119682	104852	104568	303609	301778	297130	C02291	ko00260,ko00270,ko01100,ko01110,ko01230,ko01240
Wcdp009119	C18H30O2	Elaidolinolenic acid	Phenolic acids	Phenolic acids	28290-79-1	1	FALSE	TRUE	TRUE	TRUE	FALSE	227243	248910	229773	148710	168159	162986	27957.6	25998.9	27807.8	18250	18020.2	20938.1	-	-
Lmmp003087	C14H18O9	Mudanoside A	Phenolic acids	Phenolic acids	-	3	TRUE	FALSE	FALSE	FALSE	FALSE	6982.25	11670	8380.19	61685	52797.2	55015	20676.3	8340	1670	15242	10005	8376.19	-	-
MWSmce116	C10H13N5O3	5'-Deoxyadenosine*	Nucleotides and derivatives	Nucleotides and derivatives	4754-39-6	2	TRUE	TRUE	FALSE	FALSE	FALSE	1.18743e+06	1.27694e+06	1.33991e+06	592056	538677	489560	508377	436737	387336	689991	660947	637254	C05198	-
Yamp001702	C30H31NO8	1-O-Acetyl-N-desmethylrocaglamide	Flavonoids	Other Flavonoids	-	2	FALSE	TRUE	TRUE	TRUE	FALSE	61703.1	80093.7	74837.2	70610.3	44603.3	75786.5	16398	11571.4	35503	13609.2	18285	17738.5	-	-
pmb0854	C26H48NO7P	LysoPC 18:3	Lipids	LPC	-	1	FALSE	TRUE	FALSE	TRUE	TRUE	913197	962975	1.15791e+06	1.50567e+06	1.35626e+06	1.55589e+06	316881	243954	275063	950610	955745	913038	-	-
Wchn003594	C10H12O4	4-hydroxy-4-(2-hydroxyphenyl)butanoic acid	Others	Others	-	2	TRUE	TRUE	TRUE	FALSE	FALSE	71534.1	48198.6	46282.5	20290.9	30489.5	15215.6	2537.84	10678.5	6976.67	5005	2573.34	3860.78	-	-
mws0704	C2H8NO4P	O-Phosphorylethanolamine	Alkaloids	Alkaloids	1071-23-4	3	TRUE	TRUE	FALSE	FALSE	FALSE	64293.1	50387.7	56182.3	14316.4	20003.2	16497.1	13549.4	22101.6	21903	37620.4	44196.7	26033.8	C00346	ko00563,ko00564,ko00600,ko01100
Lmhp009590	C25H50NO7P	LysoPC 17:1	Lipids	LPC	-	3	TRUE	TRUE	TRUE	TRUE	TRUE	385258	375288	387400	91892.9	102512	119450	39798.1	44277	38623.4	128059	123763	124721	-	-
Walp007188	C18H39NO4	2-Aminooctadecane-1,5,7,17-tetraol	Lipids	Sphingolipids	-	1	TRUE	TRUE	TRUE	TRUE	FALSE	58017.7	37650.5	41779.3	18820.5	17610.7	16560.7	5953.2	6075.59	12626.6	7693.79	8217.44	6082.61	-	-
MWSmce329	C9H12O4	Antiarol; 3,4,5-Trimethoxyphenol	Phenolic acids	Phenolic acids	642-71-7	3	FALSE	TRUE	FALSE	TRUE	FALSE	75342.3	79486.6	41955	43781.2	67258.7	53932.2	11003.7	15005	12440.4	20005	56349.4	74220.2	C10765	-
pme0230	C10H13N5O4	Adenosine*	Nucleotides and derivatives	Nucleotides and derivatives	58-61-7	1	TRUE	FALSE	TRUE	TRUE	TRUE	580102	611822	649624	1.47945e+06	1.39422e+06	1.66374e+06	499096	440182	428845	214512	224933	235039	C00212	ko00230,ko01100,ko01232,ko02010
mws0636	C18H20N2O3	L-Phenylalanyl-L-phenylalanine	Amino acids and derivatives	Amino acids and derivatives	2577-40-4	1	TRUE	TRUE	TRUE	FALSE	FALSE	52088.2	65479.1	58402.4	334862	240403	242345	296926	500885	419336	578315	487064	540618	-	-
mws0955	C20H30O3	12-Oxo-5,8,10,14-eicosatetraenoic acid	Lipids	Free fatty acids	108437-64-5	3	FALSE	TRUE	TRUE	TRUE	FALSE	5326.19	5544.59	7237.44	6833.17	6075.1	7096.06	1090.45	1342.47	642.135	1054.51	2028.72	657.195	C14807	ko00590
Wcjp001060	C16H13NO4	Asiaticumine A	Alkaloids	Alkaloids	-	1	FALSE	TRUE	TRUE	TRUE	FALSE	5.50237e+06	5.91864e+06	5.35846e+06	6.0523e+06	3.9795e+06	5.95382e+06	1.71279e+06	1.72549e+06	1.47617e+06	1.2454e+06	1.56465e+06	1.77412e+06	-	-
Zmzp000145	C9H20N2O2	Trimethyllysine	Amino acids and derivatives	Amino acids and derivatives	23284-33-5	1	TRUE	FALSE	FALSE	FALSE	FALSE	4.40757e+06	4.28807e+06	3.71813e+06	1.27666e+06	2.32894e+06	2.21965e+06	458937	3.01323e+06	2.90161e+06	4.61001e+06	5.52387e+06	4.7076e+06	C03793	ko00310,ko01100
pme2836	C10H11NO2	5-Hydroxytryptophol	Alkaloids	Plumerane	154-02-9	3	TRUE	FALSE	FALSE	FALSE	FALSE	24742.8	50133	35010	3340	7310.32	13340	8757.66	20005	15005	9760.85	15750.7	20005	-	-
Lcsp002261	C15H19N3O4	Thr-Trp	Amino acids and derivatives	Amino acids and derivatives	186761-42-2	2	FALSE	TRUE	TRUE	TRUE	FALSE	891236	845925	1.00845e+06	764047	564239	487802	203673	153872	160331	108329	142908	74811	-	-
Qmyp101323	C15H26O3	3β,11-Dihydroxy-4,14-oxideenantiocudesmane	Terpenoids	Sesquiterpenoids	-	2	TRUE	TRUE	TRUE	TRUE	FALSE	427140	450738	550743	42363.6	39471.1	25324.8	4148.64	11670	5005	832.905	5005	3230.69	-	-
zjbp121001	C24H32O7	6,7-di-O-acety Barbatin C	Terpenoids	Ditepenoids	-	2	TRUE	FALSE	TRUE	TRUE	TRUE	39970.6	47600.6	35166	102255	103166	99181.7	38604.3	30292.9	34647.7	93738.6	91727.7	88071.1	-	-
mws2124	C2H5O6P	2-Phosphoglycolate	Organic acids	Organic acids	13147-57-4	3	TRUE	TRUE	FALSE	FALSE	TRUE	21704.8	21271.8	15566.1	56660.2	64509.3	44862.7	59784.7	45871.6	54668.9	21224.5	25464.1	27219.1	-	-
Lmmn000214	C18H32O15	Solatriose	Others	Saccharides	528-40-5	3	TRUE	TRUE	TRUE	TRUE	FALSE	262262	300739	295545	725958	696549	734021	3.30762e+06	3.53442e+06	2.96623e+06	2.7431e+06	2.50409e+06	3.8465e+06	-	-
pme0170	C8H16N4O3	N-Acetyl-L-Arginine	Amino acids and derivatives	Amino acids and derivatives	155-84-0	3	FALSE	FALSE	TRUE	FALSE	FALSE	9047.77	14567.1	13069	11058	17424.7	14074	1677.35	6695.68	34941.9	3340	5697.35	2110.84	-	-
Lmfp003403	C21H20O13	Quercetagetin-7-O-glucoside(Quercetagitrin)*	Flavonoids	Flavonols	548-75-4	3	FALSE	FALSE	FALSE	TRUE	FALSE	5005	18340	9	12147.1	10005	6368.52	9	9	9	14070.4	5005	9	-	-
Wacn002584	C15H14O11	2-O-Caffeoylhydroxycitric Acid	Phenolic acids	Phenolic acids	-	2	FALSE	TRUE	TRUE	TRUE	FALSE	73033.3	79791.7	59138.1	57616.7	73219.1	85338.9	8340	15682.2	20186.1	22233.8	24598.2	21442.1	-	-
MW0119586	C14H22O4	(2S,3R)-4-methylidene-2-octyl-5-oxooxolane-3-carboxylic acid	Organic acids	Organic acids	-	3	TRUE	TRUE	TRUE	TRUE	FALSE	440477	466524	476035	15831.4	11670	10326.1	1792.42	6670	3340	9	9	9	-	-
mws0847	C6H7N5	1-Methyladenine	Nucleotides and derivatives	Nucleotides and derivatives	5142-22-3	3	FALSE	FALSE	FALSE	TRUE	FALSE	34228.4	37118.7	16111.4	31689.3	20577.4	39784.9	9716.13	4082.04	11670.6	13793.3	5390.37	3748.7	C02216	-
Lmbn005172	C9H10O3	2,6-Dimethoxybenzaldehyde*	Others	Aldehyde compounds	3392-97-0	3	FALSE	TRUE	FALSE	FALSE	FALSE	10005	12558.6	13235.3	7581.99	5005	6549.99	6777.5	3340	3340	2738.35	4188.45	639.744	-	-
pme1383	C8H11NO3	Pyridoxine	Others	Vitamin	65-23-6	3	FALSE	TRUE	TRUE	TRUE	FALSE	73001.2	45920.9	44241.1	75411.2	63973.5	108884	13398	12117	18737.6	3062.04	11478.7	11048	C00314	ko00750,ko01100,ko01240
mws5035	C15H22N2O3	L-Leucyl-L-phenylalanine	Amino acids and derivatives	Amino acids and derivatives	56217-82-4	1	TRUE	TRUE	TRUE	FALSE	FALSE	492450	570521	395501	3.1551e+06	3.0739e+06	3.28381e+06	3.63477e+06	6245745	5.26912e+06	8.15031e+06	7.65255e+06	8.44434e+06	-	-
mws4085	C11H12O5	Sinapic acid	Phenolic acids	Phenolic acids	530-59-6	3	FALSE	FALSE	TRUE	FALSE	FALSE	39544.2	31675	27054.1	56913.2	48649.2	21675	9	2068.19	5962.94	9	9	9	C00482	ko00940,ko01100,ko01110
MW0005838	C6H13O10P	6-Phosphogluconic acid	Others	Saccharides	921-62-0	3	TRUE	TRUE	TRUE	TRUE	FALSE	69474.4	73922.6	69102.2	202722	212613	194283	432494	465854	378933	354011	323800	384624	C00345	ko00030,ko01100,ko01110,ko01200
pme3207	C6H6O4	Muconic acid	Organic acids	Organic acids	1119-72-8	3	TRUE	FALSE	TRUE	TRUE	TRUE	24890.3	23713.5	23717.5	10447.4	5623.88	6825.48	24902.9	15900.1	18572.5	3546.54	7137.94	3543.54	C02480	ko01100
Hmln002100	C26H32O12	Nortrachelogenin-4-O-glucoside	Lignans and Coumarins	Lignans	33464-78-7	3	FALSE	FALSE	FALSE	FALSE	TRUE	6204.2	7387.35	18340	35781.3	6670	29129.7	3340	2019.37	2020.04	9	9	9	-	-
Wbsp004822	C30H48O6	serrat E	Terpenoids	Triterpene	-	2	FALSE	TRUE	TRUE	FALSE	FALSE	1.18941e+06	1.0127e+06	1.27272e+06	1.30429e+06	609927	774227	61839.1	233384	60684.6	164261	38331.3	90035	-	-
MEDP2111	C18H18O5	2'-Hydroxy-4,4',6'-trimethoxychalcone	Flavonoids	Chalcones	3420-72-2	3	FALSE	TRUE	TRUE	FALSE	FALSE	23015.3	47112.2	48095.2	7790.8	18259.1	5362.73	5105.05	5878.92	1158.14	550.07	801.192	1372.86	-	-
Lmgn002184	C7H10O5	2-Oxoheptanedionic acid*	Organic acids	Organic acids	17126-90-8	3	FALSE	TRUE	FALSE	TRUE	FALSE	28817.4	25445.4	39715.3	39562.4	49832	51920.9	7979.98	6670	8682.67	8340	8340	9	C16588	ko01100,ko01210,ko01240
Lmsn009238	C30H48O6	1,2,3,19-Tetrahydroxyurs-12-en-28-oic acid	Terpenoids	Triterpene	120211-98-5	2	TRUE	TRUE	TRUE	TRUE	FALSE	139170	121476	94845.7	411151	354163	337444	2439.02	4103.43	1955.5	863.979	718.083	2471.96	-	-
Lmtn002565	C14H18O9	1-O-Vanilloyl-D-Glucose	Phenolic acids	Phenolic acids	-	3	FALSE	TRUE	TRUE	FALSE	FALSE	96430.8	48063	88958.5	95598.7	37537	157449	11062.2	18135.6	5706.8	12843	6670	9758.7	C20470	-
Wagp007852	C15H18O4	8-(3'-hydroxyisopentyl)-7-methoxycoumarin	Lignans and Coumarins	Coumarins	69219-24-5	2	FALSE	TRUE	FALSE	FALSE	FALSE	8402.69	6530.69	9568.11	8759.51	14037.5	3340	1567.13	1106.31	3026.02	1151.3	7829.85	1891.87	-	-
Zmhn003604	C16H14O3	Magnaldehyde D	Lignans and Coumarins	Lignans	93753-33-4	2	TRUE	TRUE	TRUE	FALSE	FALSE	20889.2	20469.6	21924.2	1449.62	4239.8	1439.59	6766.04	1706.59	725.892	9	9	9	-	-
pmn001320	C12H14O5	1-O-p-Cumaroylglycerol	Phenolic acids	Phenolic acids	106055-11-2	3	TRUE	TRUE	TRUE	TRUE	TRUE	27314.7	27305.8	37314.9	55950.6	74348.9	79063.7	6665.33	8340	7297.64	4024.03	2672.88	2657.3	-	-
Zahp002452	C12H17NO2	phenylalanine betaine	Alkaloids	Alkaloids	56755-22-7	2	FALSE	TRUE	TRUE	TRUE	FALSE	48213.3	29044.4	37160.1	56859.8	50751.1	36995.5	6093.36	6054.02	13340	3490.97	8340	2330.8	-	-
MWSHC2025	C12H12N2O2	(R)-1,2,3,4-Tetrahydro-3-carboxy-2-carboline	Alkaloids	Alkaloids	72002-54-1	3	TRUE	TRUE	TRUE	TRUE	FALSE	193940	191139	182426	109234	77965.4	82182.3	40790.8	35138.4	15354.2	29510	45665.3	18207	-	-
pme2244	C11H11NO2	3-Indolepropionic acid	Alkaloids	Plumerane	830-96-6	2	FALSE	TRUE	TRUE	FALSE	FALSE	374815	397511	447867	230642	232521	176257	195136	149554	134424	181127	187288	154615	-	-
Cmyp002064	C22H22O11	Yuanhuanin*	Flavonoids	Flavones	83133-14-6	3	FALSE	FALSE	FALSE	TRUE	FALSE	24309.7	63571.9	50687	21886.3	20005	31067.3	5005	13724.6	8897.33	14644.9	18189.1	5005	-	-
Lmbn001609	C6H10O4	2-Acetyl-2-Hydroxybutanoic Acid	Organic acids	Organic acids	-	3	FALSE	TRUE	TRUE	TRUE	FALSE	78339.1	67360.9	63813.7	63713.3	40459	61789.6	214999	231051	230472	192331	168095	178760	C06006	ko00290,ko01100,ko01110,ko01210,ko01230
Wcdp000970	C8H8O	acetophenone	Others	Others	98-86-2	3	FALSE	FALSE	FALSE	TRUE	TRUE	215087	165053	209763	198646	208791	224022	124457	94710.9	93630.9	217642	193323	223222	C07113	-
Zbqn002049	C12H15NO4	(2-carboxyethyl)-L-phenylalanine	Amino acids and derivatives	Amino acids and derivatives	-	2	TRUE	FALSE	FALSE	TRUE	FALSE	55745.1	40582.6	46339.2	126033	125763	124242	58792.8	61297.6	56026.2	73948	67636.6	71331.7	-	-
Wcop005299	C15H20O	2,5,7-trimethyl-6-propyl-2,3-dihydro-1H-inden-1-one	Terpenoids	Sesquiterpenoids	-	3	FALSE	FALSE	FALSE	TRUE	TRUE	398019	188176	95035	33789.6	36675	43345	8340	7047.91	11670	9	9	9	-	-
Smpn009074	C30H48O6	2,3,19,23-Tetrahydroxyurs-12-en-28-oic acid	Terpenoids	Triterpene	-	2	TRUE	TRUE	TRUE	TRUE	FALSE	843093	744926	782048	2.28189e+06	2.60121e+06	2.09093e+06	88775.5	34162	23917	38641.7	15436.3	20882.2	-	-
Ladp002110	C10H7NO4	4-hydroxy-2-oxo-1,2-dihydroquinoline-3-carboxylic acid	Alkaloids	Quinoline alkaloids	73776-24-6	3	FALSE	TRUE	TRUE	FALSE	FALSE	550500	511376	510242	302021	290654	308960	197243	264436	138957	228167	233466	234592	-	-
Zmmp004890	C22H30N4O6	Glu-Trp-Leu	Amino acids and derivatives	Amino acids and derivatives	-	2	TRUE	TRUE	FALSE	FALSE	FALSE	111691	79266.8	120055	30010	6670	13662.8	3340	5005	1670	14056.7	9	17337.3	-	-
Qmjp080401	C14H16O	Dihydropy rocurzerenone	Terpenoids	Sesquiterpenoids	-	2	TRUE	TRUE	TRUE	FALSE	FALSE	99337.3	107010	99431	23688.6	19520.2	36261.9	5487.19	5103.22	5102.17	7681.19	10005	7654.28	-	-
Lmdn005449	C12H16O5	Senkyunolide S	Others	Lactones	172723-28-3	2	FALSE	TRUE	TRUE	TRUE	FALSE	200405	216140	203026	346238	319516	326205	17494.1	9212.98	7170.09	9	9	9	-	-
Lmhp010162	C22H46NO7P	LysoPE 17:0	Lipids	LPE	-	3	TRUE	TRUE	TRUE	TRUE	TRUE	29102.3	37120.3	30143.6	9048.03	9570.05	15508.8	2918.86	1829.98	3049.04	11646.5	13214	14132.7	-	-
pmb0889	C18H30O2	Punicic acid (9Z,11E,13Z-octadecatrienoic acid)	Lipids	Free fatty acids	544-72-9	3	FALSE	TRUE	TRUE	TRUE	FALSE	302222	302017	315450	180414	194321	196780	27374	22218.3	32567.4	21395.4	23690.9	27018.6	C08364	-
MW0011789	C24H50NO6P	1-(1Z-hexadecenyl)-sn-glycero-3-phosphocholine	Lipids	LPC	-	3	FALSE	TRUE	FALSE	TRUE	FALSE	114730	107929	116105	191561	176766	169280	63496.4	48845.1	45744	87156.4	110761	96407.7	-	-
pmd0130	C22H46NO7P	LysoPC 14:0	Lipids	LPC	20559-16-4	1	FALSE	FALSE	TRUE	TRUE	TRUE	297270	399829	280871	515591	509906	430152	220150	153933	184649	1.28807e+06	1.03901e+06	1.14964e+06	-	-
pme0122	C8H16N2O3	N6-Acetyl-L-lysine	Amino acids and derivatives	Amino acids and derivatives	692-04-6	3	TRUE	FALSE	TRUE	FALSE	FALSE	566491	198470	324285	778110	911855	1.0016e+06	832099	1.58011e+06	1.78632e+06	2.20173e+06	2.93058e+06	2.51583e+06	C02727	ko00310,ko01100
MW0114605	C10H20O2	7-Hydroxy-3,7-dimethyloctanal	Others	Aldehyde compounds	107-75-5	3	TRUE	TRUE	TRUE	TRUE	FALSE	364208	454282	420418	150842	178510	177236	22169.4	10560.5	34442.7	5476.74	8366.79	5085.13	-	-
mws1292	C26H28O14	Isoschaftoside	Flavonoids	Flavones	52012-29-0	3	FALSE	FALSE	TRUE	FALSE	FALSE	5005	6165.39	1670	10005	9	1670	9307.25	16675	23340	21519.6	16669.1	26708.7	-	-
MWS1837	C8H15NO2	Tranexamic Acid	Organic acids	Organic acids	1197-18-8	3	FALSE	TRUE	TRUE	TRUE	FALSE	159691	163916	149861	155676	184207	149164	64078.7	51717	59637.3	27059.1	51173.8	23784.9	-	-
MWSmce539	C18H34O4	Dibutyl sebacate	Lipids	Free fatty acids	109-43-3	3	TRUE	TRUE	TRUE	TRUE	FALSE	1.15305e+06	1.14784e+06	1.30493e+06	378427	324421	321871	159980	184983	159861	176078	171786	152573	-	-
mws0885	C7H6O4	2,4-Dihydroxybenzoic acid	Phenolic acids	Phenolic acids	89-86-1	3	FALSE	TRUE	TRUE	TRUE	FALSE	91002.8	82724.8	91457.8	96286.3	142323	122117	36859.6	23043.6	36905.8	27070.8	26001.9	28907.5	-	-
pme2559	C6H9NO5	N-Acetyl-L-Aspartic Acid	Amino acids and derivatives	Amino acids and derivatives	997-55-7	3	TRUE	TRUE	TRUE	FALSE	FALSE	95815.2	79972.8	105308	50857	49800.3	31504.1	44217.2	41423.1	29143.4	40282.2	37888.2	37630.3	C01042	ko00250,ko01100
pma0634	C28H38N4O4	N1,N5-Bis(p-coumaroyl)spermine	Alkaloids	Phenolamine	-	3	FALSE	FALSE	FALSE	TRUE	FALSE	16587.2	28666.6	18035.9	38369.4	31094.2	35172.5	9718.86	7949.72	13340	7022.7	35010	16133.4	-	-
Zmgn000447	C3H7O7P	3-Phospho-D-glyceric acid	Others	Saccharides	820-11-1	3	TRUE	TRUE	FALSE	FALSE	FALSE	1.20052e+06	804672	814072	372067	545900	311846	365402	283453	346883	421707	477296	682459	C00197	ko00010,ko00030,ko00260,ko00270,ko00561,ko00630,ko00710,ko01100,ko01110,ko01200,ko01230,ko01240
pme3388	C7H16N4O2	Homoarginine	Amino acids and derivatives	Amino acids and derivatives	156-86-5	1	TRUE	TRUE	FALSE	FALSE	FALSE	327494	298342	254173	56566.4	133884	40660.2	122036	145973	89823	186219	240858	180820	C01924	-
MWSmce221	C10H8O4	5,7-Dihydroxy-4-methylcoumarin	Lignans and Coumarins	Coumarins	2107-76-8	3	FALSE	TRUE	TRUE	TRUE	FALSE	55015	58154	72791	58725.1	35010	51143.8	25634.7	18250.3	10005	5999.45	6220.22	1670	-	-
Zmjp000966	C10H13N5O4	Vidarabine	Nucleotides and derivatives	Nucleotides and derivatives	5536-17-4	1	TRUE	FALSE	TRUE	TRUE	FALSE	478167	447183	458895	1.11496e+06	944878	1.45835e+06	349708	318191	301525	191180	237392	147449	-	-
Zmyn000230	C5H8O5	2-Dehydro-3-deoxy-L-arabinonate	Others	Saccharides	-	1	TRUE	FALSE	FALSE	FALSE	FALSE	86614.7	130707	50038.3	257795	176446	161454	82832.5	94471.5	124846	58822.5	78777	59887.3	C00684	ko00053,ko01100
MW0123950	C14H12N2O2	ethyl 2-cyano-3-(1h-indol-3-yl)prop-2-enoate	Others	Lactones	6286-56-2	3	TRUE	TRUE	TRUE	FALSE	FALSE	104022	130261	130182	9	9	9	9	9	9	9	9	9	-	-
Lmqn000432	C9H19O11P	1-(sn-Glycero-3-phospho)-1D-myo-inositol	Others	Saccharides	-	1	TRUE	FALSE	FALSE	FALSE	FALSE	282169	485254	422568	111533	80936	228089	85059.5	342717	333651	250015	227097	149988	-	-
MWS4471	C6H10N2O4	N-Alpha-Acetyl-L-Asparagine	Amino acids and derivatives	Amino acids and derivatives	4033-40-3	2	TRUE	TRUE	FALSE	FALSE	FALSE	79460.6	75870.4	77543.8	23224.2	38226	43013.6	23700.4	35642.5	31750.9	52364.8	55589.7	49166.4	-	-
Lmwp102904	C13H18N2O	N,N-Dimethyl-5-methoxytryptamine	Alkaloids	Plumerane	1019-45-0	3	FALSE	TRUE	FALSE	FALSE	FALSE	89529.7	172541	141740	33738.5	45193.6	70020	3340	5175.92	4524.52	7759.88	6784.52	9	C08309	-
Lmbn001467	C7H13NO3	5-Acetamidopentanoic Acid	Organic acids	Organic acids	1072-10-2	3	FALSE	TRUE	TRUE	TRUE	FALSE	90693.3	89493.8	85846.5	47533.7	57302.1	41849.4	14623.3	15446.6	15433.2	10870.2	8454.65	6844.97	C03087	ko00310,ko01100
Zmyp000878	C10H13N5O5	Crotonoside; 2-Hydroxyadenosine	Nucleotides and derivatives	Nucleotides and derivatives	1818-71-9	1	FALSE	TRUE	TRUE	TRUE	FALSE	4.80909e+06	4.81689e+06	4.7465e+06	5.36856e+06	3.41414e+06	5.17487e+06	1.3789e+06	1.40014e+06	1.57469e+06	1.24724e+06	1.49654e+06	1.62865e+06	C08432	-
mws1080	C12H22O11	Galactinol	Others	Saccharides	3687-64-7	3	FALSE	TRUE	TRUE	TRUE	FALSE	262007	161311	214772	181473	149077	178199	716362	729292	866212	694733	516728	679228	C01235	ko00052,ko01100
Yaap003211	C15H22O9	2,4,6-Trimethoxyphenol glucoside	Others	Others	-	2	TRUE	TRUE	TRUE	TRUE	FALSE	625009	692722	664198	81769.5	101488	45010	5973.65	2543.74	11245.8	19422.3	31675	11670	-	-
Zasn010433	C20H36O2	9,12-Octadecadienoic acid,ethyl ester*	Others	Others	6114-21-2	1	FALSE	TRUE	TRUE	TRUE	FALSE	179440	181203	143506	238556	151615	237078	72963.2	45423.2	58963.3	64480.1	42478.6	36619.8	-	-
HX1340	C11H16O3	epiloliolide	Others	Others	-	2	FALSE	FALSE	FALSE	TRUE	FALSE	72311.6	91244.2	178450	120199	99846.4	87864.9	14879.2	10634.3	8340	8340	8340	9	-	-
Hmhp001812	C11H15N5O4	2'-O-Methyladenosine	Nucleotides and derivatives	Nucleotides and derivatives	2140-79-6	2	FALSE	FALSE	FALSE	TRUE	FALSE	29027.5	58664.7	52335	92622.6	68315.8	77192.5	33340	9106.84	30010	11301.2	22158.8	15880.5	-	-
Labn002264	C14H20O8	Grevilloside G*	Phenolic acids	Phenolic acids	791846-69-0	2	FALSE	FALSE	FALSE	FALSE	TRUE	581357	548473	231339	748382	378365	281704	8856.41	11748.8	9532.23	1884.3	5222.71	3340	-	-
pmp000087	C13H16O6	2-Feruloyl-sn-glycerol	Phenolic acids	Phenolic acids	-	3	FALSE	FALSE	TRUE	TRUE	FALSE	45010	66117.9	56007.3	79692.2	84891.5	66187.7	8340	1670	16675	9	9	9	-	-
Qmyp101102	C15H22O3	Arundinol B	Terpenoids	Sesquiterpenoids	-	2	FALSE	TRUE	TRUE	FALSE	FALSE	63350	76690	53350	61464.4	44400	26675	9805.86	13943.3	13340	4912.91	17153.8	12254.9	-	-
Zmbp003483	C14H17NO6	Indican	Alkaloids	Plumerane	487-60-5	2	FALSE	TRUE	FALSE	FALSE	FALSE	39834.9	44480.7	61138	30010	8240.57	21031.6	1670	1670	3340	10005	757.1	6670	C08481	-
Hmbn002692	C22H30O14	6'-O-Feruloyl-D-sucrose	Phenolic acids	Phenolic acids	118230-77-6	2	FALSE	TRUE	TRUE	TRUE	TRUE	22800.8	22524.9	18488.4	13830	14870.7	20804.7	173136	245034	279922	102652	136885	94319.4	-	-
Zmyn000083	C6H14O12P2	D-Glucose 1,6-bisphosphate	Others	Saccharides	10139-18-1	3	FALSE	TRUE	FALSE	FALSE	FALSE	7633.36	10041	13619.3	16063.5	10837.5	18037.6	27804.2	29452.7	31316	19684.4	21010.5	16589.6	C01231	ko00500,ko01100
YC512112	C16H24O5N2	Anabasine-glucoside	Alkaloids	Pyridine alkaloids	-	3	FALSE	FALSE	TRUE	TRUE	FALSE	42051.2	42521.1	46309.9	81879.7	80315.7	93305.9	39496	25295	30990.8	18250.8	11059.7	21254.9	-	-
pme0006	C5H9NO2	L-Proline*	Amino acids and derivatives	Amino acids and derivatives	147-85-3	1	FALSE	TRUE	TRUE	TRUE	FALSE	204605	129409	87917.3	9	9	9	369803	348145	491508	922709	787565	703960	C00148	ko00330,ko00332,ko00470,ko00970,ko01100,ko01110,ko01230,ko02010
Hmlp001371	C12H14N2O3	Cyclo(Tyr-Ala)	Amino acids and derivatives	Amino acids and derivatives	21754-26-7	3	FALSE	TRUE	FALSE	FALSE	FALSE	16675	25927.1	20763.8	38345	24643.2	46680	52203	50015	46877.7	39151.7	38145.9	33939.1	-	-
Zazp002547	C11H12N2O2	cyclo-(Gly-Phe)	Amino acids and derivatives	Amino acids and derivatives	10125-07-2	1	FALSE	TRUE	FALSE	FALSE	FALSE	7.19802e+07	7.35627e+07	7.74344e+07	5.02016e+07	4.81288e+07	4.6679e+07	3.54637e+07	4.39083e+07	2.81263e+07	4.47458e+07	4.02596e+07	3.93996e+07	-	-
zjbp111605	C15H22O2	9-Hydroxyselina-3,11-dien-12-al	Terpenoids	Sesquiterpenoids	-	2	TRUE	TRUE	TRUE	FALSE	FALSE	108060	113192	102555	22529.4	27670.1	15355.8	34705	33684.5	25619.7	35697.1	10126.8	16783.5	-	-
Zbfn007626	C25H48NO7P	1-Linoleoyl-2-Lysophosphatidic Acid Monobutylamine Ester	Lipids	Glycerol ester	-	1	FALSE	TRUE	FALSE	TRUE	TRUE	1.09774e+07	1.1741e+07	9.4953e+06	1.44783e+07	1.57564e+07	1.46672e+07	4.451e+06	3.9987e+06	3.80553e+06	1.34338e+07	1.13578e+07	9.35245e+06	-	-
Wcgp003250	C10H10O2	2-Methyl-3-hydroxyindan-1-one	Others	Others	-	3	FALSE	TRUE	TRUE	FALSE	FALSE	75025	53526.9	75025	73319.4	30010	46089.7	5823.88	6670	5005	8340	3340	3340	-	-
pmb1096	C8H7N	Indole	Alkaloids	Plumerane	120-72-9	2	TRUE	TRUE	TRUE	FALSE	FALSE	2.67605e+07	2.57196e+07	3.30734e+07	1.45576e+07	1.2343e+07	1.12629e+07	9.28567e+06	9.15221e+06	9.21522e+06	1.0834e+07	1.05392e+07	1.04535e+07	C00463	ko00380,ko00400,ko00402,ko00999,ko01100,ko01110
Qmyp101240	C15H20O	Solanoid B	Terpenoids	Sesquiterpenoids	-	2	TRUE	TRUE	TRUE	FALSE	FALSE	298633	325319	310750	57183.1	19671.9	41332.3	5382.2	21445.4	6142.09	6987.74	4215.68	10653.7	-	-
Wccp001353	C16H19NO2	(1S,12S,14R)-4-methyl-11-oxa-4-azatetracyclo[8.6.1.01,12.06,17]heptadeca-6(17),7,9,15-tetraen-14-ol	Alkaloids	Alkaloids	-	2	FALSE	TRUE	TRUE	FALSE	FALSE	333881	360930	381235	237509	194259	268686	113230	147282	95222.4	123109	163020	147056	-	-
Zmhn002334	C16H20O9	6-O-Feruloyl-β-D-glucose	Phenolic acids	Phenolic acids	137887-25-3	3	FALSE	TRUE	TRUE	TRUE	FALSE	63729.1	82606.5	56575.3	72746.1	90942.4	90309.8	1944.8	7163.15	6510.21	1670	3340	1310.62	-	-
MWSslk094	C30H26O13	Proanthocyanidins	Tannins	Proanthocyanidins	20347-71-1	3	TRUE	TRUE	TRUE	TRUE	FALSE	41680	38048	39958.7	99519.1	130619	108222	2683.8	4688.02	2006	620.928	2010.01	3340	-	-
Lmjp002596	C26H28O16	Quercetin-3-O-sambubioside*	Flavonoids	Flavonols	83048-35-5	3	TRUE	TRUE	TRUE	TRUE	FALSE	125620	171126	131407	53616.6	41300	51983.3	10005	13810.6	16345	4975.05	10001	31675	C12637	ko00944
mws0856	C21H20O12	Quercetin-4'-O-glucoside (Spiraeoside)	Flavonoids	Flavonols	20229-56-5	3	FALSE	FALSE	FALSE	TRUE	TRUE	32326.1	295026	30304.6	77086.3	55493.3	47339.4	9450.06	10799.4	6670	4048.6	5005	3374.72	-	-
pme2598	C8H8O4	3,4-Dihydroxybenzeneacetic acid*	Phenolic acids	Phenolic acids	102-32-9	3	FALSE	TRUE	TRUE	TRUE	FALSE	126053	180761	159015	272232	253652	264308	18917.1	29497.3	8436.32	6831.66	4494.52	15547.4	C01161	ko00350,ko01100
mws1434	C21H20O10	Apigenin-6-C-glucoside (Isovitexin)	Flavonoids	Flavones	38953-85-4	3	TRUE	FALSE	FALSE	TRUE	FALSE	5373.35	8624.3	6688.68	14591.3	21675	15005	5354.69	8682.07	3335.82	3340	4016.01	3340	C01714	ko00944
pme3186	C3H7O6P	DL-Glyceraldehyde-3-phosphate	Organic acids	Organic acids	591-59-3	3	FALSE	FALSE	FALSE	TRUE	TRUE	67107.5	57897.9	47061.5	34553.8	31608.9	23160.4	82261.3	83408.6	74004.9	47067.6	33617.9	33296.3	C00661	-
pmb0464	C16H27NO14	L-Aspartic acid-O-diglucoside	Amino acids and derivatives	Amino acids and derivatives	-	3	FALSE	FALSE	TRUE	FALSE	FALSE	66159.1	54789.6	51364	53350	43345	25391.1	105222	51858.7	121086	194991	143768	161490	-	-
pmf0138	C6H12O6	D-Mannose*	Others	Saccharides	3458-28-4	1	TRUE	TRUE	TRUE	FALSE	FALSE	40145	36531.8	36144.6	222270	212178	223628	163518	187268	154617	153827	143587	161449	C00159	ko00051,ko00052,ko00520,ko01100,ko01250,ko02010
pma1840	C14H20NO3+	4-Coumaroylcholine	Alkaloids	Phenolamine	-	3	FALSE	TRUE	TRUE	FALSE	FALSE	34015.2	53479	35638.1	51508.6	63408.7	20005	15005	6670	8534.93	18340	12268.4	10661.3	-	-
Zmdp002216	C11H20N2O5	L-γ-Glutamyl-L-leucine	Amino acids and derivatives	Amino acids and derivatives	2566-39-4	1	TRUE	FALSE	TRUE	FALSE	FALSE	630263	653415	704683	1.78098e+06	1.822e+06	1.80331e+06	2495005	1.4919e+06	1.30385e+06	1.94765e+06	1.88435e+06	1.78347e+06	-	-
Lmhp008337	C19H40NO7P	LysoPE 14:0(2n isomer)*	Lipids	LPE	-	1	TRUE	FALSE	TRUE	TRUE	TRUE	14266.5	11498.1	9035.1	86560.8	68461	56615.3	15613.2	19418.6	22943.3	146281	109221	113546	-	-
Lmsn000381	C12H22O11	D-Maltose*	Others	Saccharides	69-79-4	1	FALSE	TRUE	TRUE	TRUE	FALSE	1.17002e+07	1.19361e+07	9.58058e+06	6.48172e+06	7.85367e+06	8.29629e+06	4.32079e+07	3.89221e+07	4.51005e+07	3.63983e+07	2.38117e+07	3.80732e+07	C01971	-
Lmzn006582	C30H46O4	2-Formyl-3-hydroxy-A(1)-norlup-20(29)-en-28-oic acid (Colubrinic acid)	Terpenoids	Triterpene	-	3	FALSE	FALSE	TRUE	FALSE	TRUE	244423	281418	253092	256167	109574	157367	161852	140801	156032	62416.7	49388.1	36183.7	-	-
pmb0530	C21H27N7O14P2	Nicotinic acid adenine dinucleotide	Nucleotides and derivatives	Nucleotides and derivatives	53-84-9	3	TRUE	TRUE	TRUE	TRUE	FALSE	3.17073e+06	2.92458e+06	2.95331e+06	1.24331e+06	1.34464e+06	1.23654e+06	135883	196163	115207	168879	174817	161793	C00003	ko00190,ko00730,ko00760,ko01100,ko01240
Wbmp003302	C10H12O2	Frambinone	Others	Ketone compounds	-	3	FALSE	TRUE	TRUE	FALSE	FALSE	121725	125060	76935.1	91316.6	43345	61685	9826.14	19425.9	10005	15804	10005	23340	-	-
Lmhp001670	C11H22N2O3	L-Valyl-L-Leucine	Amino acids and derivatives	Amino acids and derivatives	3989-97-7	3	TRUE	TRUE	TRUE	TRUE	FALSE	257400	178208	138189	1.17326e+06	1.19405e+06	832651	3.99604e+06	3.90872e+06	3.59479e+06	5.0203e+06	4.06792e+06	5.14676e+06	-	-
Zbxn003562	C21H22O12	Taxifolin-2-O-glucoside	Flavonoids	Flavanonols	-	3	FALSE	TRUE	FALSE	TRUE	FALSE	28974.4	44073.9	20005	24682	28376.8	25005	9	9	9	5005	1670	4452.42	-	-
MWSCX021	C20H28O6	Polylauioid J	Terpenoids	Ditepenoids	-	2	FALSE	TRUE	TRUE	TRUE	FALSE	23075.3	23467	30010	16482.7	19556.3	11907	7277.31	5424.34	10005	5481.41	7432.13	10005	-	-
MW0112865	C11H14O	Isovalerophenone	Others	Ketone compounds	582-62-7	3	TRUE	TRUE	TRUE	TRUE	FALSE	139626	184781	148908	84997.4	69316.4	56739	7013.59	1860.62	6062.21	3466.79	533.193	6330.27	-	-
mws0028	C8H8O4	Vanillic acid	Phenolic acids	Phenolic acids	121-34-6	1	TRUE	TRUE	TRUE	TRUE	TRUE	404191	422780	387434	837906	756892	857220	20984.6	14948.8	30010	1670	1670	6670	C06672	-
pme3009	C6H6O6	trans-Aconitic acid	Organic acids	Organic acids	4023-65-8	3	FALSE	TRUE	FALSE	TRUE	TRUE	27644.1	26270.8	35047.2	30176.8	38224	38941	9224.29	5135.43	7943	16556.8	18133.3	12999.1	C02341	ko00660,ko01100
WaYn011395	C28H56NO9P	2-(2,3-dihydroxypropoxy)-3-(((2-(dimethylamino)ethoxy)(hydroxy)phosphoryl)oxy)propan-2-yl (Z)-14-Octadecenoic Acid	Lipids	LPE	-	1	TRUE	FALSE	FALSE	TRUE	FALSE	97321.5	74050.7	86720.6	226021	169643	171053	80046.1	58424.1	71344.2	96249.3	79467.6	84861.2	-	-
Lmsn012425	C30H48O4	3,7-Dihydroxyolean-12-en-28-oic acid (Rubusic acid)	Terpenoids	Triterpene	23984-26-1	3	FALSE	FALSE	FALSE	FALSE	TRUE	9814.6	12600.2	11959.9	9568.68	8821.19	9071.08	6583.2	7406.66	6457.84	16949.4	16144.5	14571.7	-	-
Cmyp002078	C15H20O7	Icariside D3	Others	Ketone compounds	135743-08-7	2	FALSE	FALSE	FALSE	TRUE	FALSE	3340	1060.37	20005	13340	14825.7	25005	9	9	9	26675	21665.7	7219.61	-	-
Zbqp000949	C9H17NO4	5-methyl 1-propyl L-glutamate	Amino acids and derivatives	Amino acids and derivatives	-	2	TRUE	FALSE	FALSE	TRUE	FALSE	2.45775e+06	1.94849e+06	2.21236e+06	6.21228e+06	5.3468e+06	6.90725e+06	2835189	2.3727e+06	3.79369e+06	2.26089e+06	2.78357e+06	2.58035e+06	-	-
Lmhp008589	C23H42NO7P	LysoPE 18:3(2n isomer)	Lipids	LPE	-	1	FALSE	FALSE	FALSE	FALSE	TRUE	907138	953462	222958	684829	61623.1	84651.1	46211.3	39801	73381.7	212513	185320	143997	-	-
Wdtp001948	C16H18O9	3,4,5-trihydroxy-5-[4-(prop-2-enoyloxymethyl)phenoxy]oxane-2-carboxylic acid	Phenolic acids	Phenolic acids	-	3	FALSE	TRUE	TRUE	TRUE	FALSE	27405.3	18676	25527.4	53626.4	46247	29040.5	1670	8340	3771.03	2693.77	8340	4182.57	-	-
Lmhp011549	C28H56NO7P	LysoPC 20:1	Lipids	LPC	-	3	FALSE	FALSE	FALSE	TRUE	FALSE	212827	162542	190331	255007	302590	266743	118382	149856	110762	148797	320044	319469	-	-
MW0139750	C28H32O15	Spinosin	Flavonoids	Flavones	72063-39-9	3	FALSE	TRUE	TRUE	FALSE	TRUE	4.71763e+06	4.75416e+06	2.57322e+06	3.07134e+06	1.72107e+06	1.00017e+06	113496	175240	149895	35779.4	47538	58467.3	C17834	-
pme2529	C6H12O5	1,5-Anhydro-D-glucitol	Others	Saccharides	154-58-5	3	TRUE	TRUE	TRUE	TRUE	FALSE	95560.3	81535	82862.5	257373	230904	279183	12054.8	33896.8	34438.9	16581.3	23683.1	19970.2	C07326	-
mws0336	C6H6N2O2	Urocanic acid	Organic acids	Organic acids	104-98-3	3	FALSE	TRUE	FALSE	TRUE	TRUE	43703.4	44662	41250.2	27025.8	26194.2	17283.2	9250.92	5005	11773.3	35054.8	29522.3	18340	C00785	ko00340,ko01100
lsdp210001	C30H46O5	Elaeocarpucin G	Terpenoids	Triterpene	-	2	TRUE	FALSE	TRUE	TRUE	FALSE	70830.9	100889	92288.9	460838	312118	263641	1557.28	11847.7	9	9	9	9	-	-
Lmfn003760	C21H18O13	Quercetin-4'-O-glucuronide	Flavonoids	Flavonols	201463-36-7	3	FALSE	TRUE	TRUE	FALSE	FALSE	25213.3	31970	46617.8	67275.4	122951	54518	9	9	9	6670	1670	3348.01	-	-
Hmcp001824	C12H8N2O2	Ailanindole	Alkaloids	Plumerane	159903-51-2	3	TRUE	TRUE	FALSE	TRUE	FALSE	305587	260443	255450	136780	111632	117324	2481.95	13340	8607.27	3301.26	9	9381.7	-	-
HJN037	C8H8O5	3,5-Dihydroxy-4-methoxybenzoic acid; 4-O-Methylgallic Acid	Phenolic acids	Phenolic acids	4319-02-2	3	FALSE	TRUE	TRUE	TRUE	FALSE	134384	213500	132725	139142	127670	132051	12939.7	7810.1	6670	8340	3203.62	3885.88	-	-
Lmyn002788	C8H8O5	Methyl gallate	Phenolic acids	Phenolic acids	99-24-1	3	FALSE	TRUE	TRUE	TRUE	TRUE	150845	143405	145907	125315	122293	105465	12861.5	17361.8	9602.93	2610.49	636.5	1944.88	-	-
Lthp012013	C15H18O2	Dehydrocostuslactone	Terpenoids	Sesquiterpenoids	477-43-0	2	TRUE	TRUE	TRUE	FALSE	FALSE	289936	355399	305610	82485.9	24196.8	22463	9178.13	7384.04	6670	7263.15	8841.26	4792.87	C09387	-
Lmtn002233	C15H20O8	Androsin	Phenolic acids	Phenolic acids	531-28-2	3	FALSE	TRUE	TRUE	TRUE	FALSE	131836	134014	179947	209359	116863	199247	21739.3	20793.2	2390.01	8432.37	14674.4	3609.12	-	-
Lmap001661	C17H24O9	Grevilloside C	Phenolic acids	Phenolic acids	1094004-47-3	3	FALSE	TRUE	TRUE	FALSE	TRUE	82048.2	47614.8	78420.3	16781.2	58350	31675	15005	15005	11670	5005	6670	6831.41	-	-
mws0254	C6H9N3O2	L-Histidine	Amino acids and derivatives	Amino acids and derivatives	71-00-1	1	TRUE	TRUE	FALSE	TRUE	TRUE	3.13869e+06	2.55868e+06	2.56229e+06	354546	214569	393015	724367	714179	775032	1.7096e+06	1.49227e+06	1.43456e+06	C00135	ko00340,ko00410,ko00470,ko00970,ko01100,ko01110,ko01230,ko02010
Wcsn010224	C18H30O2	14-hydroxy-2,6,10-trimethylpentadeca-2,5,10-trien-4-one*	Others	Others	-	1	FALSE	FALSE	TRUE	FALSE	FALSE	235464	263775	246241	155594	136509	142916	117971	123373	139455	86341.2	135070	114779	-	-
MWS0559	C6H10O5	1,6-anhydro-β-D-glucose	Others	Saccharides	498-07-7	2	TRUE	TRUE	FALSE	FALSE	FALSE	8552.12	8554.79	9740.85	36235.1	30774.7	27331.4	23086.3	22319.3	23610.1	17173.1	14773.4	16492.6	-	-
mws1589	C18H32O16	D-Panose	Others	Saccharides	33401-87-5	3	TRUE	TRUE	FALSE	TRUE	FALSE	14741	16704	15890	6144.69	4053.9	8849.62	33756.9	36294.5	29411.6	28073	17425.5	19364.9	C00713	-
pme0008	C6H13N3O3	L-Citrulline	Amino acids and derivatives	Amino acids and derivatives	372-75-8	3	FALSE	TRUE	TRUE	FALSE	FALSE	86877.5	126891	74580.2	65895.9	26675	13826.6	16675	9529.76	6425.95	9377.28	9383.62	9037.49	C00327	ko00220,ko01100,ko01110,ko01230
Lahp002608	C11H9NO2	3,5-Dihydro-2H-Furo[3,2-C]Quinolin-4-One*	Alkaloids	Quinoline alkaloids	-	1	TRUE	TRUE	TRUE	FALSE	FALSE	370965	306870	423570	157563	119587	133272	137144	181727	130341	161247	191325	174952	-	-
mws0227	C6H13NO2	L-Leucine*	Amino acids and derivatives	Amino acids and derivatives	61-90-5	1	TRUE	TRUE	TRUE	FALSE	FALSE	466526	2.70165e+06	615470	5.72619e+06	5.90011e+06	6.67421e+06	8.71114e+06	6.69658e+06	8.00243e+06	9.64435e+06	1.29587e+07	1.31243e+07	C00123	ko00280,ko00290,ko00966,ko00970,ko01100,ko01110,ko01210,ko01230,ko02010
MWS0274	C9H10O3	DL-3-Phenyllactic acid*	Organic acids	Organic acids	828-01-3	3	FALSE	FALSE	FALSE	TRUE	TRUE	8161.02	5456.15	14663.6	7482.64	6670	8340	9	9	9	2049.63	1325.56	2018.03	-	-
Lcsp003066	C17H31N3O6	Leu-Glu-Ile	Amino acids and derivatives	Amino acids and derivatives	-	1	FALSE	TRUE	TRUE	FALSE	FALSE	203732	87253.3	78586.7	746977	611784	311879	609499	295719	534175	457149	505680	285874	-	-
pme2828	C6H5NO3	4-Nitrophenol	Phenolic acids	Phenolic acids	100-02-7	3	FALSE	TRUE	FALSE	TRUE	FALSE	177249	143977	154610	169100	158495	171857	72688.1	81904.2	78295.4	95017.9	95148.7	76108.2	C00870	-
Xmyp005654	C21H20O11	Kaempferol-4'-O-glucoside	Flavonoids	Flavonols	-	3	TRUE	FALSE	FALSE	FALSE	FALSE	25005	31675	21675	83365	58031.1	53763.9	36675	70020	16172.3	10005	50015	24969.5	-	-
Wdsp003680	C19H21NO3	1,10-dimethoxy-6-methyl-5,6,6a,7-tetrahydro-4H-dibenzo[de,g]quinolin-11-ol	Alkaloids	Isoquinoline alkaloids	-	2	FALSE	TRUE	TRUE	FALSE	FALSE	30010	23340	23017.2	33340	26862.5	6993.11	10834.6	5946.98	8340	5005	6670	8340	-	-
mws0133	C6H6N2O	Nicotinamide	Others	Vitamin	98-92-0	2	FALSE	TRUE	TRUE	FALSE	FALSE	446232	573184	399536	6.06421e+06	3.02133e+06	6.57309e+06	5.02956e+06	4.26946e+06	5.74633e+06	4.62915e+06	8.45633e+06	6.66307e+06	C00153	ko00760,ko01100,ko01240
Wbjp002868	C13H12N2O2	3-Methoxy-1-methyl-2,9-dihydropyrido[3,4-b]indol-7-one	Alkaloids	Alkaloids	-	2	TRUE	TRUE	TRUE	FALSE	FALSE	162081	102484	150061	11670	5266.63	17707.9	3340	1670	25005	9	9	9	-	-
Zmln002252	C10H8O6	Sideretin (5,7,8-Trihydroxy-6-methoxycoumarin)	Lignans and Coumarins	Coumarins	-	2	FALSE	TRUE	TRUE	TRUE	FALSE	33976	40172	65386.7	63350	61270.2	96839	10691.7	4004.66	1670	6976.12	3348.01	6681.34	C22007	ko00999,ko01110
pmp000265	C21H10O13	Sanguisorbic acid dilactone	Phenolic acids	Phenolic acids	-	3	FALSE	FALSE	TRUE	FALSE	FALSE	16675	18340	11796	13340	18595	6670	5071.1	8773.9	15005	7142.38	5005	7853.19	-	-
Lcmp122913	C20H28O5	15-hydroxypinusolidic acid	Terpenoids	Ditepenoids	-	3	TRUE	TRUE	FALSE	FALSE	FALSE	21990.4	17211.8	26648.1	2487.47	5338.56	9350.92	2528.41	1270.75	936.975	760.45	3036.07	9	-	-
Cmsp004305	C25H32O10	(7S,8R-Threo-3',4,9'-trihydroxy-3-methoxy-4',7-epoxy-neolignan-9-O-rhamnoside	Lignans and Coumarins	Lignans	-	3	TRUE	TRUE	FALSE	TRUE	FALSE	217159	231764	299884	59511.3	83667.1	85856.8	15005	4896.89	14824.6	3340	3340	9	-	-
MWS3036	C5H8O5	3-Hydroxyglutaric acid*	Organic acids	Organic acids	638-18-6	2	TRUE	TRUE	FALSE	TRUE	FALSE	607857	551478	736597	37535.2	41795.4	41776.3	164530	155699	214918	301035	368231	126175	-	-
mws1333	C12H22O11	Melibiose	Others	Saccharides	585-99-9	3	FALSE	TRUE	TRUE	TRUE	FALSE	4.08837e+06	3.75502e+06	3.59416e+06	3.16169e+06	2.8766e+06	3.59478e+06	1.14818e+07	1.09453e+07	1.40626e+07	1.06354e+07	8.95652e+06	1.13367e+07	C05402	ko00052,ko01100,ko02010
pme1439	C9H8O3	p-Coumaric acid	Phenolic acids	Phenolic acids	501-98-4	2	FALSE	TRUE	TRUE	FALSE	FALSE	125639	76474.5	68931.8	36129	28340	39157.9	11670	13340	31942.4	15005	10005	8340	C00811	ko00130,ko00350,ko00940,ko00950,ko01100,ko01110
mws1409	C15H22N2O18P2	Uridine-5'-diphosphoglucuronic acid	Nucleotides and derivatives	Nucleotides and derivatives	-	3	TRUE	FALSE	FALSE	FALSE	FALSE	2.68189e+06	2.92915e+06	2.69252e+06	1.213e+06	1.77015e+06	1.0241e+06	5.78529e+06	2.87181e+06	3.70538e+06	1.72799e+06	1.13164e+06	1.67194e+06	-	-
Lcsp001322	C11H21N3O4	L-Glutaminyl-L-isoleucine	Amino acids and derivatives	Amino acids and derivatives	86416-45-7	2	FALSE	FALSE	TRUE	FALSE	FALSE	76417.2	145947	60627.1	174963	159850	243003	163849	177560	51662	263675	275149	247141	-	-
mws0601	C5H5NO2	Pyrrole-2-carboxylic acid	Organic acids	Organic acids	634-97-9	3	FALSE	TRUE	TRUE	TRUE	FALSE	4622.45	6183.09	9032.34	16365.7	12244.7	8116.2	9	9	9	9	9	9	C05942	ko00470
Cmpp003619	C10H8O4	6,7-Dihydroxy-4-methylcoumarin	Lignans and Coumarins	Coumarins	529-84-0	3	FALSE	TRUE	TRUE	TRUE	FALSE	61311.9	61283.8	60020	44499	48345	71136.8	3983.9	5005	3340	3858.73	4694.69	3340	-	-
Wbjp002870	C13H16N2O3	1,3-Dimethyl-2-oxo-5-methoxyindoline-3-acetamide	Alkaloids	Alkaloids	-	2	TRUE	TRUE	FALSE	TRUE	FALSE	20005	15663.8	44769.4	633521	841686	713094	69808.3	96325.8	81116.8	94172.2	55457	72973.4	-	-
Wayp003781	C24H38N2O7	N-Hydroxynonanoyl nornicotine glucoside	Alkaloids	Pyridine alkaloids	-	3	TRUE	FALSE	FALSE	FALSE	FALSE	25111.1	26098.8	28939.4	13340	9172.86	13340	50015	10625.6	15495.4	26675	39201.8	28594	-	-
Wafn003429	C16H30O10	3-Methylbutyl 6-O-(alpha-L-arabinopyranosyl)-beta-D-glucopyranoside	Others	Others	-	3	FALSE	FALSE	FALSE	TRUE	FALSE	20929.6	21563	40797.8	45651.2	45073.4	60020	9	9	9	9	9	9	-	-
Zjgp101422	C48H74O19	rhaoglucoglycyrrhizin	Terpenoids	Triterpene Saponin	-	2	FALSE	FALSE	TRUE	FALSE	FALSE	98735.5	127420	99567.3	429789	265281	100365	8940.7	2301.45	9	9	9	9	-	-
Wbtp004815	C17H16O5	5-hydroxy-6,8-dimethoxy-2,3-dimethylbenzo[g]chromen-4-one	Others	Xanthone	-	2	FALSE	FALSE	FALSE	TRUE	FALSE	378335	177575	332060	190460	198260	214317	44414.6	74483.6	116397	86668.4	72941.4	53350	-	-
pmb0998	C10H14N5O8P	Guanosine 5'-monophosphate	Nucleotides and derivatives	Nucleotides and derivatives	85-32-5	3	FALSE	FALSE	TRUE	FALSE	FALSE	254798	183588	210764	127536	135106	135101	178495	118747	101814	91131.5	103659	76701	C00144	ko00230,ko01100,ko01232
pmf0575	C25H43NO18	Acarbose	Others	Saccharides	56180-94-0	3	FALSE	TRUE	TRUE	TRUE	FALSE	11037.3	10445.4	9138.64	6224.22	6023.52	3217.66	25019.9	23418.9	20645.6	42544.8	34148.5	37362	C06802	ko01100,ko01110
Wbmn013660	C20H32O4	3,9-Dihydroxy-13(14)-labden-16,15-olide	Terpenoids	Ditepenoids	-	1	FALSE	TRUE	TRUE	TRUE	FALSE	30547	44572.2	35394.5	25800.7	29298.6	27047.9	8938.81	4466.79	3766.03	9659.25	9822.43	7381.92	-	-
Zbqp001884	C14H19N3O4	H-Gly-ala-phe-OH	Amino acids and derivatives	Amino acids and derivatives	17922-87-1	1	FALSE	FALSE	FALSE	TRUE	FALSE	20005	9	18340	63127.9	30624.6	31867.2	376159	351483	358144	627458	464031	372698	-	-
mws1155	C6H14O6	D-Mannitol	Others	Saccharides	69-65-8	1	TRUE	TRUE	TRUE	TRUE	FALSE	354585	439518	280352	1.22524e+06	1.09911e+06	1.21789e+06	69780	55264.1	49387.8	61177.7	57082.6	39605.7	C00392	ko00051,ko01100,ko02010
Wbmn014614	C32H50O4	3-Acetoxyolean-12-en-27-oic acid	Terpenoids	Triterpene	-	3	TRUE	FALSE	FALSE	TRUE	FALSE	8275.74	6268.11	7913.87	2980.13	4131.14	3447.99	7162.75	10903.2	7825.03	10937.7	11330.7	7989.38	-	-
Lmmn003663	C14H18O9	5-Glucosyloxy-2-Hydroxybenzoic acid methyl ester	Phenolic acids	Phenolic acids	-	3	FALSE	TRUE	TRUE	FALSE	FALSE	116515	149732	95755.5	148747	56630.1	124793	19277.3	5181.26	16825.6	10402	16675	8340	-	-
Lmtp004044	C26H28O16	Quercetin-3-O-apiosyl(1→2)galactoside*	Flavonoids	Flavonols	-	3	FALSE	TRUE	TRUE	FALSE	FALSE	112318	138612	95373.8	138405	65213.9	52710.2	11670	16876.4	8486.59	16675	16120.9	10005	-	-
Lmhp002772	C14H20N2O2	p-Coumaroylcadaverine	Alkaloids	Phenolamine	-	3	FALSE	FALSE	FALSE	TRUE	FALSE	18340	71193.2	47071.7	25005	33796.5	41680	10005	3340	15005	13206.8	16675	9075.25	-	-
Wbmp003594	C27H41NO7	6-acetyldelpheline	Alkaloids	Alkaloids	-	2	TRUE	TRUE	TRUE	TRUE	FALSE	5.35132e+06	4.30786e+06	5.55515e+06	2.28745e+06	1.50195e+06	2.46157e+06	632257	673230	409401	326408	562238	170105	-	-
Smcp001137	C11H9NO2	naphthisoxazol A*	Alkaloids	Alkaloids	-	1	TRUE	TRUE	FALSE	FALSE	FALSE	585123	483448	508933	249676	250292	227760	256361	240462	189667	298268	244049	303300	-	-
zjzp121609	C14H22O2	9β-hydroxy-ageraphorone	Terpenoids	Sesquiterpenoids	-	2	FALSE	TRUE	TRUE	FALSE	FALSE	72095.5	97480.2	56038.6	21962.8	37366.4	44005.4	9503.04	22882	18419.6	10459.2	2432.1	3823.1	-	-
Zdcp003644	C13H18N2O3	N-Caffeoylputrescine	Alkaloids	Phenolamine	29554-26-5	2	FALSE	FALSE	FALSE	TRUE	FALSE	31910.7	15033.3	51955.6	30745.5	23919	37952.6	5005	6410.42	1902.8	6468.5	4298.29	8340	C03002	-
pmb1574	C18H28O2	9,12-Octadecadien-6-Ynoic Acid	Lipids	Free fatty acids	61481-29-6	3	FALSE	TRUE	TRUE	TRUE	TRUE	281883	275448	201534	205036	187694	195194	21466.8	27580	21981.2	10254.4	8807.99	9914.38	-	-
Lcsp002875	C16H23N3O4	Gly-Val-Phe	Amino acids and derivatives	Amino acids and derivatives	82985-55-5	2	FALSE	TRUE	TRUE	TRUE	FALSE	15005	12870.7	16742.3	87037.8	26675	106639	563783	639274	628099	1.06633e+06	1.05033e+06	932636	-	-
pma0680	C26H33N3O6	N1-Caffeoyl-N10-Feruloylspermidine	Alkaloids	Phenolamine	-	3	FALSE	FALSE	TRUE	FALSE	FALSE	1670	5973.22	4888.08	10673.5	5005	13340	6670	14233	7146.66	15349	22197.8	13340	-	-
MWSCX015	C9H8O3	Caffeic aldehyde	Phenolic acids	Phenolic acids	141632-15-7	2	FALSE	TRUE	TRUE	FALSE	FALSE	43464.4	30010	46680	30010	16988.2	57657	8340	3947.18	6472.32	7080.2	6670	6670	C10945	ko00940,ko01110
mws0036	C28H34O15	Hesperetin-7-O-rutinoside (Hesperidin)	Flavonoids	Flavanones	520-26-3	3	FALSE	TRUE	TRUE	FALSE	FALSE	12780	12752.5	16403.5	27962.4	14577.5	13970.9	5463.64	5492.81	2431.03	5005	6491.55	4258.01	C09755	-
Hmgp002327	C11H9NO2	3-amino-2-naphthoic acid*	Alkaloids	Alkaloids	-	1	TRUE	TRUE	FALSE	FALSE	FALSE	512907	448880	614479	252842	194922	244014	249024	254082	213779	264900	276243	287093	-	-
Hmtn001120	C14H20O8	5-(2-Hydroxyethyl)-2-O-glucosylphenol*	Phenolic acids	Phenolic acids	-	2	FALSE	TRUE	TRUE	FALSE	TRUE	441254	471445	322771	530348	232609	400132	26939.6	21309	19238.3	8548.53	10850.3	2268.27	-	-
mws1587	C6H13NO2	L-Norleucine*	Amino acids and derivatives	Amino acids and derivatives	327-57-1	1	FALSE	FALSE	TRUE	FALSE	FALSE	1.41923e+06	1.28856e+06	1.60039e+06	2.43679e+06	1.22326e+06	2.69366e+06	3.0411e+06	1.68184e+06	3.33168e+06	3.64763e+06	4.50991e+06	4.83607e+06	C01933	-
MWS2070	C10H12O3	Propyl 4-hydroxybenzoate	Phenolic acids	Phenolic acids	94-13-3	3	TRUE	TRUE	FALSE	FALSE	FALSE	29635.5	32901.9	21960.5	7811.72	8132.79	10592.6	14297.4	10319.8	13878.5	14792.3	16750.8	11051.8	-	-
pme1178	C10H13N5O5	Guanosine	Nucleotides and derivatives	Nucleotides and derivatives	118-00-3	1	FALSE	TRUE	TRUE	FALSE	FALSE	2.54455e+06	2.70262e+06	2.3769e+06	2.80553e+06	1.57329e+06	2.7618e+06	757549	742178	708414	483520	742849	785528	C00387	ko00230,ko01100,ko01232,ko02010
Ymjm000143	C19H26O12	2,3,4-Trihydroxybutyl 6-O-(E)-caffeoyl-β-D-glucopyranoside	Phenolic acids	Phenolic acids	-	3	TRUE	FALSE	FALSE	TRUE	FALSE	5981.57	3927.84	3340	15663.8	17253.5	16137.9	3241.24	9160.2	7193.6	9	5005	5005	-	-
Zmbp002538	C11H12N2O2	1-Methoxy-indole-3-acetamide	Alkaloids	Plumerane	-	1	FALSE	TRUE	FALSE	FALSE	FALSE	6.87143e+07	7.13386e+07	7.61912e+07	4.68289e+07	4.206e+07	4.36444e+07	3.03843e+07	38965364	2.53861e+07	3.71778e+07	3.59788e+07	3.66303e+07	-	-
pme1173	C5H4N4O	Allopurinol	Nucleotides and derivatives	Nucleotides and derivatives	315-30-0	3	TRUE	FALSE	FALSE	FALSE	TRUE	519865	472412	371221	175364	97738.9	257579	113319	5605.67	146073	319077	394946	292597	-	-
MWS5238	C10H12O2	4-Phenylbutyric acid	Organic acids	Organic acids	1821-12-1	2	FALSE	FALSE	TRUE	FALSE	FALSE	77616.7	70251.6	58980.8	41496.9	71866.9	82146.8	49645.4	29905.6	34870.9	17324.1	24485.2	24329.6	-	-
Cmbp005523	C21H20O9	1,3-O-Dicaffeoylglycerol	Phenolic acids	Phenolic acids	-	3	FALSE	TRUE	FALSE	FALSE	FALSE	15229.9	20067.6	10342.1	18224.4	13068.5	6359.18	9	9	9	1719.14	21675	5005	-	-
MW0168296	C15H21N3O5	2-[2-[(2-Amino-3-phenylpropanoyl)amino]propanoylamino]-3-hydroxypropanoic acid	Amino acids and derivatives	Amino acids and derivatives	-	3	TRUE	TRUE	TRUE	TRUE	FALSE	24724	55301.2	17593.6	247488	269838	222095	1.43095e+06	866698	1.00437e+06	1.84287e+06	1.42793e+06	1.91295e+06	-	-
mws5037	C9H18N2O3	L-Alanyl-L-leucine	Amino acids and derivatives	Amino acids and derivatives	3303-34-2	3	TRUE	TRUE	TRUE	TRUE	FALSE	6670	21675	6451.22	116221	88357.9	84319.6	259447	230689	262896	303897	143410	267056	-	-
Lmwp003442	C21H20O11	Amoenin	Flavonoids	Flavonols	-	3	FALSE	FALSE	FALSE	TRUE	FALSE	11645.8	5005	18340	14224.3	17414.5	15350.6	6670	3340	8340	11670	11670	8340	-	-
Zbqp003165	C17H23N3O3	Ile-Trp	Amino acids and derivatives	Amino acids and derivatives	13589-06-5	1	TRUE	FALSE	FALSE	FALSE	FALSE	226056	244251	420625	823480	628955	1050530	705080	912920	500103	415448	360460	372410	-	-
Lmcp003788	C22H22O12	Isotamarixin*	Flavonoids	Flavonols	-	3	FALSE	TRUE	TRUE	TRUE	FALSE	116012	154090	145532	133400	107353	86700	28340	10005	15412.1	12137.3	29694.1	28340	-	-
Latp003876	C19H24O9	2-Methyl-5-(2'-hydroxypropyl)-7-hydroxy-chromone-2'-O-β-D-glucopyranoside	Others	Chromone	-	3	FALSE	TRUE	FALSE	FALSE	FALSE	9	9	9	18340	35601.1	8340	11393.4	8340	6670	6670	15661.4	21675	-	-
MW0168295	C16H19N3O3	Prolyltryptophan	Amino acids and derivatives	Amino acids and derivatives	-	3	TRUE	TRUE	TRUE	TRUE	FALSE	248555	183071	151419	1289145	1560170	1814830	26675	4095.73	18340	21675	4080.7	4944.94	-	-
Lhjp110310	C14H12O4	Fulvoplumierin	Terpenoids	Monoterpenoids	-	2	FALSE	FALSE	FALSE	TRUE	FALSE	50682.1	16965.8	20534.9	52392.8	40350.2	26980.9	792.275	5005	4614.71	1520.3	5005	3797.58	-	-
Lmsn003628	C23H32O15	6'-O-Sinapoylsucrose	Phenolic acids	Phenolic acids	-	3	FALSE	TRUE	TRUE	TRUE	FALSE	5567.78	6127.01	3340	8340	9857.4	11670	9	9	9	9	9	9	-	-
MWS04447	C6H11NO2	Homoproline	Amino acids and derivatives	Amino acids and derivatives	56879-46-0	3	TRUE	TRUE	FALSE	TRUE	TRUE	339975	329940	317104	137178	153591	121834	60900	70092.5	67832.9	292328	243828	234057	-	-
MW0152664	C16H16N4O	L-Histidine beta-naphthylamide	Alkaloids	Plumerane	7424-15-9	3	FALSE	TRUE	TRUE	TRUE	FALSE	56685	79765.9	53350	129700	80025	149582	5005	3997.99	6166.78	1085.5	1334.66	5005	-	-
Zmgn004894	C8H8O3	Methyl 4-hydroxybenzoate*	Phenolic acids	Phenolic acids	99-76-3	3	FALSE	TRUE	FALSE	FALSE	FALSE	20212.7	22173.4	12388.3	7561.81	18990.4	13620.4	3142.11	5345.77	3269.18	12331.6	3334.98	4679.53	-	-
pma3724	C17H20O9	1-O-Feruloylquinic acid	Phenolic acids	Phenolic acids	-	3	FALSE	TRUE	TRUE	TRUE	FALSE	5398.5	21675	13587.6	10123.6	1434.2	30010	212475	246764	184566	542705	257014	525975	-	-
Lmhp002031	C12H24N2O3	L-Leucyl-L-Leucine	Amino acids and derivatives	Amino acids and derivatives	3303-31-9	3	TRUE	TRUE	TRUE	TRUE	FALSE	362130	346938	668235	2.00844e+06	1.59195e+06	1.92179e+06	5488815	3.78989e+06	4.32778e+06	6.83659e+06	3.72559e+06	5.75522e+06	-	-
Lcsp002583	C16H29N3O6	Ile-Glu-Val	Amino acids and derivatives	Amino acids and derivatives	-	2	FALSE	TRUE	FALSE	FALSE	FALSE	58071.4	31675	65149.6	186774	252300	70307.4	95717.9	149580	141302	189578	99977.5	143286	-	-
MWS1709	C4H6O5	D-Malic acid*	Organic acids	Organic acids	636-61-3	1	FALSE	FALSE	TRUE	TRUE	FALSE	15005	5618.77	8841.09	1647.45	3911.01	6670	31107.6	70560.1	59040	47588.2	44283	37276.9	C00497	ko00650,ko01100
Lmbn000198	C4H6O5	3-Dehydro-L-Threonic Acid*	Others	Saccharides	-	1	FALSE	FALSE	TRUE	TRUE	FALSE	15005	5618.77	8841.09	1647.45	3911.01	6670	31107.6	70560.1	59040	47588.2	44283	37276.9	C03064	ko00053,ko01100
pmp000006	C18H16O7	Eupatilin (5,7-Dihydroxy-3',4',6-Trimethoxyflavone)*	Flavonoids	Flavones	22368-21-4	3	FALSE	TRUE	TRUE	TRUE	FALSE	22771.9	17782.1	21839.2	9537.62	15567.9	7411.95	9	9	9	3368.29	1584.83	1826.36	C10040	-
pmp000786	C18H16O7	Eupatorin; 3',5-Dihydroxy-4',6,7-Trimethoxyflavone*	Flavonoids	Flavones	855-96-9	3	FALSE	TRUE	TRUE	TRUE	FALSE	22771.9	17782.1	21839.2	9537.62	15567.9	7411.95	9	9	9	3368.29	1584.83	1826.36	-	-
pmn001407	C30H48O6	2,3,16,21-Tetrahydroxyolean-12-en-28-oic acid (Platycogenic acid C)	Terpenoids	Triterpene	26121-81-3	2	FALSE	TRUE	TRUE	TRUE	FALSE	21162.6	12401.2	17181.5	6853.38	6982.88	8035.74	1224.03	1211.01	1251.25	2674.59	4697.45	3693.6	-	-
Lmsn004092	C23H24O13	1-O-Galloyl-3-O-Feruloyl-β-D-glucose	Phenolic acids	Phenolic acids	-	3	FALSE	TRUE	FALSE	FALSE	FALSE	15161.5	34597.4	26707.5	3905.8	8340	5091.69	3340	655.032	1295.87	9	1670	6670	-	-
Hmmp001310	C11H9NO2	3-Indoleacrylic acid*	Alkaloids	Plumerane	1204-06-4	1	TRUE	TRUE	FALSE	FALSE	FALSE	505820	523422	514782	253379	255126	215041	274370	226872	231098	280987	297299	264165	C21283	-
Lcsp001977	C15H27N3O7	Thr-Glu-Ile	Amino acids and derivatives	Amino acids and derivatives	-	2	FALSE	TRUE	TRUE	FALSE	FALSE	45010	37170.1	63865.5	111189	78747	89468.8	113552	113547	84494.9	142518	138264	126600	-	-
Cmzn005251	C21H22O10	6-O-Caffeoylarbutin	Phenolic acids	Phenolic acids	136172-60-6	3	FALSE	TRUE	TRUE	TRUE	FALSE	23340	15499	26313.5	33810.8	31005.8	50689.2	1360.05	3340	1670	1670	6670	1670	-	-
Cmjp002127	C15H20O3	Cichoralexin	Terpenoids	Sesquiterpenoids	132296-37-8	2	TRUE	FALSE	FALSE	TRUE	FALSE	9	9	9	82399.8	85625.5	85575.1	9	9	9	9	9	9	-	-
Wdtp003242	C19H24O9	methyl-4,5-diacetyloxy-6-[4-(hydroxymethyl)phenoxy]-3-methyloxane-2-carboxylate	Phenolic acids	Phenolic acids	-	3	FALSE	FALSE	TRUE	FALSE	TRUE	44054.3	30227.5	33340	16802.3	45424.5	31675	19335.9	13340	21168.6	10005	10164.4	5005	-	-
pme0026	C6H14N2O2	L-Lysine	Amino acids and derivatives	Amino acids and derivatives	56-87-1	1	TRUE	FALSE	TRUE	TRUE	FALSE	1.05773e+06	1.19631e+06	1.01168e+06	269333	222434	256722	1.6932e+06	1.5703e+06	1.87648e+06	3.27476e+06	3.02179e+06	2.39485e+06	C00047	ko00300,ko00310,ko00470,ko00780,ko00960,ko00970,ko01100,ko01110,ko01210,ko01230,ko02010
ML10181668	C6H11NO2	Cycloleucine	Amino acids and derivatives	Amino acids and derivatives	52-52-8	1	TRUE	FALSE	TRUE	TRUE	FALSE	1.36862e+06	1.16807e+06	1.08943e+06	287471	385852	417216	1.43841e+06	1.36508e+06	1.6068e+06	2.79136e+06	2.90237e+06	2.04642e+06	C03969	-
pme0490	C6H5NO2	Nicotinic acid (Vitamin B3)	Others	Vitamin	59-67-6	2	TRUE	TRUE	TRUE	FALSE	FALSE	1.40345e+06	689689	1.31971e+06	3.19522e+06	2.53298e+06	2.29678e+06	4.63636e+06	4.95779e+06	3.92279e+06	3.37612e+06	3.64915e+06	3.36673e+06	C00253	ko00760,ko00960,ko01100,ko01110,ko01240
Wcfp001812	C7H6O3	Protocatechualdehyde	Others	Aldehyde compounds	139-85-5	3	FALSE	FALSE	TRUE	FALSE	FALSE	14069.3	10556.6	15608.6	5005	16427.8	6011.92	674.69	649.9	6383.36	1509.68	3340	5023.79	C16700	ko00950
Zmjp004852	C23H24O13	5,6,3',4'-Tetrahydroxy-3,7-dimethoxyflavone-6-O-glucoside	Flavonoids	Flavones	-	3	FALSE	FALSE	FALSE	TRUE	TRUE	30010	6670	9	18340	11802.1	21675	9	9	9	13340	15005	10005	-	-
Lafp003256	C11H14O5	3,4'-Dihydroxy-3',5'-dimethoxypropiophenone	Others	Ketone compounds	136196-47-9	2	TRUE	TRUE	TRUE	TRUE	FALSE	235200	185125	174167	103317	120055	64377.6	10136.5	11737.7	13340	12809.3	11971.7	3340	-	-
MWSmce668	C10H16N5O13P3	ATP; Adenosine 5'-Triphosphate	Nucleotides and derivatives	Nucleotides and derivatives	56-65-5	3	TRUE	FALSE	TRUE	FALSE	FALSE	105035	106260	110992	687382	996002	618672	628805	367960	387545	327837	300725	468449	C00002	ko00190,ko00195,ko00230,ko00908,ko01100,ko01110,ko01232,ko01240
pme3154	C6H12O4	Mevalonic acid	Organic acids	Organic acids	150-97-0	3	TRUE	TRUE	TRUE	TRUE	FALSE	249775	236638	247789	19614.4	19112.2	24211.8	82753.7	121077	122810	119360	132395	105293	C00418	ko00900,ko01100,ko01110
Lcsp001958	C15H26N4O5	Pro-Asn-Leu	Amino acids and derivatives	Amino acids and derivatives	-	2	FALSE	TRUE	TRUE	FALSE	FALSE	25394.6	25521.8	17820.4	216286	152280	93399.2	190229	194630	229434	427514	392760	360757	-	-
Walp007182	C16H35NO2	2-Aminohexadecane-1,15-diol	Lipids	Sphingolipids	-	2	FALSE	TRUE	FALSE	TRUE	FALSE	2.36464e+06	2.97805e+06	3.757e+06	4.541e+06	4.06341e+06	4.13698e+06	1.18633e+06	1.7333e+06	1.29189e+06	1.76433e+06	2.08385e+06	2.35138e+06	-	-
MWSmce466	C8H8O2	4-Hydroxyacetophenone	Others	Ketone compounds	99-93-4	3	FALSE	FALSE	FALSE	TRUE	FALSE	63644	77939	28617.1	65386.8	40010	53256.8	15652.7	11032.8	21094.1	17673.5	12412.1	27247.6	C10700	ko01100
Lasp003640	C9H10O4	2,4-Dihydroxy-6-methoxyacetophenone	Others	Ketone compounds	3602-54-8	3	FALSE	FALSE	FALSE	TRUE	FALSE	22343	52483.7	53350	44280.2	45063.5	33798.8	7342.49	7991.43	10005	5005	6670	2096.18	-	-
MWS1855	C6H8N2	2,5-Dimethyl pyrazine	Alkaloids	Alkaloids	123-32-0	3	FALSE	FALSE	TRUE	FALSE	FALSE	8340	13433.4	13340	10741.4	16675	6670	10886.9	10005	1323.98	4056.05	2688.69	1985.96	-	-
Lmjp003662	C23H26O11	Ovatoside C*	Phenolic acids	Phenolic acids	-	3	TRUE	FALSE	FALSE	TRUE	FALSE	9	9	9	6436.29	10837.1	6670	9	9	9	9	9	9	-	-
pmp000681	C23H26O11	Calceolarioside A*	Phenolic acids	Phenolic acids	84744-28-5	3	TRUE	FALSE	FALSE	TRUE	FALSE	9	9	9	6436.29	10837.1	6670	9	9	9	9	9	9	-	-
Zjgp101423	C48H74O19	20α-galacturonoylglycyrrhizin	Terpenoids	Triterpene Saponin	-	3	TRUE	TRUE	TRUE	TRUE	FALSE	77692	114203	129532	347073	426640	299933	1176.52	1534.4	9	9	9	9	-	-
pmp001244	C14H20NO4+	Caffeoylcholine	Alkaloids	Phenolamine	87189-10-4	3	FALSE	FALSE	TRUE	FALSE	FALSE	49867.5	37062.5	34120.2	21675	14963.5	37967.8	45010	18340	7979.32	8340	6172.63	11670	-	-
pme0500	C18H32O16	D-Melezitose	Others	Saccharides	597-12-6	3	FALSE	TRUE	TRUE	TRUE	FALSE	44837.4	38156	33980.9	33695.1	22655.3	36177.8	106369	76944.9	110902	91145.7	77904.5	76021.2	C08243	-
Wdzn000513	C7H14O6	(2r,3s,4s,5r)-2,5-bis(hydroxymethyl)-2-methoxyoxolane-3,4-diol*	Others	Saccharides	-	2	FALSE	TRUE	FALSE	TRUE	FALSE	186329	162422	198150	130234	164001	189556	57613.8	48118.9	27826.2	15837.8	75242.8	65981.3	-	-
Hmcp003783	C13H10N2O	1-Acetyl-β-carboline	Alkaloids	Plumerane	-	2	TRUE	TRUE	TRUE	FALSE	FALSE	186373	188681	183960	44076.3	37571.6	38874.4	18034.8	1341.88	5901.22	1879.67	4022.41	5094.95	-	-
MWS4519	C10H11NO3	4-Methylhippuric Acid	Amino acids and derivatives	Amino acids and derivatives	27115-50-0	2	FALSE	FALSE	FALSE	TRUE	FALSE	43113.4	131368	137531	33340	36675	50614.7	10784.1	9334.22	5396.72	8340	4724.25	1670	-	-
pme0274	C6H13NO2	6-Aminocaproic acid	Organic acids	Organic acids	60-32-2	2	FALSE	FALSE	TRUE	FALSE	TRUE	19766.1	15791.3	17205.4	10142.1	33760.9	23780.7	18177.2	47322.6	45508.6	113291	90434.7	103210	C02378	ko01100
Waln009920	C28H52NO9P	1-(2,3-dihydroxypropoxy)-3-(((2-(dimethylamino)ethoxy)(hydroxy)phosphoryl)oxy)propan-2-yl (8E,11Z,14Z)-octadeca-8,11,14-trienoate	Lipids	LPE	-	1	FALSE	TRUE	FALSE	TRUE	FALSE	151971	82052.3	160712	165075	127371	158820	9498.17	8575	19245.2	38006.9	15766.2	56717.2	-	-
MEDP1345	C26H48NO7P	LysoPC(18:3(9Z,12Z,15Z))	Lipids	LPC	-	3	FALSE	TRUE	FALSE	TRUE	FALSE	151971	82052.3	160712	165075	127371	158820	9498.17	8575	19245.2	38006.9	15766.2	56717.2	-	-
Ysjp000315	C6H11NO2	Pipecolic acid	Alkaloids	Piperidine alkaloids	535-75-1	2	TRUE	FALSE	TRUE	TRUE	FALSE	186723	203454	137578	38995.6	60719.8	58334.2	224211	267075	205008	425455	408629	319962	-	-
Yaln007258	C26H30O9	2-Hydroxyseneganolide	Terpenoids	Triterpene	-	3	FALSE	TRUE	TRUE	TRUE	FALSE	200646	191150	177069	258944	281373	273909	2952.51	4892.42	5510.82	4924.97	4440.64	5557.02	-	-
Lahp003147	C13H18N2O	N,N-cinnamoylbutanediamine	Alkaloids	Phenolamine	-	2	FALSE	TRUE	TRUE	FALSE	TRUE	104674	131344	120309	70988.6	22534	82556.1	6414.92	5590.98	2795.49	13340	11514.1	8340	-	-
Lmnn002886	C23H26O11	1'-O-(3,4-Dihydroxyphenethyl)-O-caffeoyl-glucoside	Phenolic acids	Phenolic acids	-	3	TRUE	FALSE	FALSE	TRUE	FALSE	20258.1	39661.5	20779.4	68998.8	73007	63187.5	16180.1	14663.8	6670	12608.6	17517.7	36012	-	-
Lmsn003644	C23H24O13	1-O-Galloyl-6-O-Feruloyl-β-D-glucose*	Phenolic acids	Phenolic acids	-	3	TRUE	FALSE	TRUE	FALSE	FALSE	45473	29849.2	27977.6	7000.52	6670	6216.44	3095.34	9	3725.58	9	9	9	-	-
Lmzn001894	C21H18O12	Kaempferol-3-O-glucuronide	Flavonoids	Flavonols	22688-78-4	3	TRUE	FALSE	FALSE	FALSE	FALSE	28947.6	31661.5	15005	9	9	9	9	4691.2	3340	9	1334.66	3340	-	-
Zbzp003763	C10H8O3	11-methoxy viburtinal	Terpenoids	Monoterpenoids	-	3	TRUE	TRUE	TRUE	TRUE	FALSE	9286765	6.1501e+06	5.61811e+06	1.53201e+06	2174820	2622260	34473.2	40010	24036.4	25005	26675	50015	-	-
mws0805	C11H19NO9	N-Acetylneuraminic acid	Amino acids and derivatives	Amino acids and derivatives	131-48-6	3	FALSE	FALSE	TRUE	FALSE	FALSE	9193.59	14870.8	8848.22	4658.99	11647	6670	13294.6	8964.48	16087.7	21120.9	27790.6	23901.4	C00270	ko00520,ko01100,ko01250
Lmsn003805	C23H24O13	1-O-Galloyl-4-O-Feruloyl-β-D-glucose*	Phenolic acids	Phenolic acids	-	3	TRUE	TRUE	FALSE	TRUE	FALSE	23526.7	37266.5	38967.1	5850.9	5565.71	8471.61	9	9	9	3340	3340	9	-	-
pmb2855	C11H20N2O8	L-Glutamine-O-glycoside	Amino acids and derivatives	Amino acids and derivatives	-	3	FALSE	TRUE	FALSE	FALSE	FALSE	27879.7	36289.8	27062.1	15906.8	18502	48464.2	8046.86	12025.5	14130.4	5442.09	3900.45	17452.4	-	-
MWSHC2042	C12H16O4	(2E)-3-(1-Hydroxy-2,6,6-trimethyl-4-oxo-2-cyclohexen-1-yl)-2-propenoic acid	Others	Others	26690-86-8	3	TRUE	FALSE	FALSE	TRUE	FALSE	23340	43580.3	25005	61754.1	50978.9	75740.4	16716.2	33340	16738.4	13474.8	26675	25005	-	-
Latp005372	C15H18O4	Caroguaianolide A	Terpenoids	Sesquiterpenoids	-	2	TRUE	TRUE	TRUE	TRUE	FALSE	37576.3	31529.7	31463.8	12679.2	10005	8760.38	812.375	4283.21	2068.07	2193.28	2247.37	1195.39	-	-
Wcgn005749	C14H18O5	(2S,3S)-6-(1,2-dihydroxyethyl)-3-hydroxy-5-(hydroxymethyl)-2,7-dimethyl-indan-1-one	Others	Others	-	3	TRUE	TRUE	TRUE	TRUE	TRUE	471362	461139	453844	218352	216897	202400	36653.4	26881	34098.2	9463.42	3748.09	2724.03	-	-
pmp001310	C27H30O17	6-Hydroxykaempferol-3,6-O-Diglucoside	Flavonoids	Flavonols	-	3	TRUE	FALSE	FALSE	FALSE	FALSE	3720.9	10874.2	7252.36	18987.3	15890.8	18494.9	38345	17578.6	21675	26675	14842	8340	-	-
Wcdp006626	C19H18O3	1,7-bis(4-hydroxyphenyl)-hepta-4(E),6(E)-dien-3-one	Phenolic acids	Phenolic acids	-	2	FALSE	TRUE	TRUE	FALSE	FALSE	54260.1	56225.1	72551.4	75012.7	25057	60315	19813.4	6526	20108	4811.13	10004.7	1639.94	-	-
MW0106490	C8H17NO2	DL-2-Aminooctanoic acid	Alkaloids	Alkaloids	644-90-6	3	FALSE	FALSE	FALSE	FALSE	TRUE	9048.01	9115.54	18381.7	20680.3	7699.68	9377.46	9	9	9	5005	5366.35	5022.01	-	-
pme1261	C9H19NO4	D-Panthenol	Others	Alcohol compounds	81-13-0	3	FALSE	FALSE	TRUE	FALSE	FALSE	38493.5	28248.5	42374.1	37222.7	22664.5	32038.4	10358.4	14606.2	46680	1670	6126.77	943.884	C05944	ko00770
Lhnp111721	C15H20O3	Dihydrozaluzanin C	Terpenoids	Sesquiterpenoids	-	2	FALSE	FALSE	FALSE	FALSE	TRUE	56004.8	152993	55820.9	26675	27920.6	59285.3	5751.23	4956.95	5005	9	9	9	-	-
pma0110	C18H22O10	4-O-Sinapoylquinic acid	Phenolic acids	Phenolic acids	-	3	FALSE	FALSE	FALSE	TRUE	FALSE	17732.2	38345	13431.4	21675	21675	22151.1	11485.4	5287.29	10005	24018	13340	12087	-	-
Wbkn005292	C26H32O11	[(1S,2S,3S,7R,9R,13S,14R,15R,17S)-3,15-diacetyloxy-7-hydroxy-2,6,14-trimethyl-4,11,16-trioxo-10-oxatetracyclo[7.7.1.02,7.013,17]heptadec-5-en-17-yl]methylacetate*	Terpenoids	Ditepenoids	-	3	FALSE	FALSE	FALSE	TRUE	FALSE	15005	5672.84	5005	15246	11002.8	13340	4475.09	1670	569.835	1234.31	3340	1377.42	-	-
Zbsp004940	C10H8O4	6-Hydroxy-7-methoxycoumarin	Lignans and Coumarins	Coumarins	-	3	FALSE	TRUE	TRUE	FALSE	FALSE	36924.8	62389.5	74337.9	82031.1	104047	40010	10005	6780.77	4072.36	11670	5005	8946.25	-	-
Lmlp003161	C14H20N2O3	N-Feruloylputrescine	Alkaloids	Phenolamine	501-13-3	3	FALSE	TRUE	TRUE	FALSE	FALSE	43327	36200.1	26898.7	31141.8	33631.9	69538.7	9	9	9	9	9	9	C10497	ko00330,ko01100
Wbmp001002	C8H9NO2	4-methoxybenzamide	Alkaloids	Alkaloids	3424-93-9	3	TRUE	TRUE	FALSE	FALSE	FALSE	115526	95130.8	77651.3	38730	45603.1	28698.1	19763.9	9071.85	41367.5	11793.9	2733.06	27004.5	-	-
MWS0552	C15H28O2	Cis-10-Pentadecenoic Acid(C15:1)	Lipids	Free fatty acids	84743-29-3	2	FALSE	FALSE	FALSE	TRUE	FALSE	146377	232735	121993	91559.6	80626.6	79292.5	219734	226542	159595	153803	119914	256380	-	-
Hmdp001676	C17H17NO4	N-p-Coumaroyloctopamine	Alkaloids	Phenolamine	66648-45-1	3	FALSE	FALSE	TRUE	FALSE	FALSE	91604.8	81695	51549.3	40601.8	51680	46991.7	35010	47896.2	18340	16675	30607.4	19585.9	-	-
MWSmce475	C20H24N2O2	Quinidine	Alkaloids	Quinoline alkaloids	56-54-2	2	FALSE	TRUE	TRUE	FALSE	FALSE	126818	149740	163888	71024.9	173941	164602	8340	10005	23340	5684.97	6670	3340	C06527	-
Labn003679	C15H20O8	(E)-caffeyl alcohol 4-O-β-D-glucopyranoside	Phenolic acids	Phenolic acids	-	3	FALSE	TRUE	TRUE	FALSE	FALSE	16983	7627.81	13340	38812.1	46517.8	13340	50527.1	49658.7	49547.5	80083.4	68532.3	87940.2	-	-
Yamp002343	C11H13NO3	1-[2-(Furan-2-yl)-2-oxoethyl]piperidin-2-one	Alkaloids	Alkaloids	-	1	FALSE	TRUE	TRUE	TRUE	TRUE	2.83665e+06	1.78325e+06	2.67268e+06	1.08365e+06	1.24483e+06	1.20035e+06	12627.9	28340	16518.9	48765.2	48777.9	42473.8	-	-
MWStz103	C15H22N6O5S	S-(5'-Adenosyl)-L-methionine	Amino acids and derivatives	Amino acids and derivatives	29908-03-0	1	FALSE	TRUE	FALSE	FALSE	FALSE	11715.7	18647	35767.2	39227	77704.8	20426.1	55650.6	92560.6	72339.5	125818	45010	23127.5	C00019	ko00261,ko00270,ko00330,ko00908,ko00999,ko01100,ko01110,ko01230,ko01240,ko04122
pme0193	C5H10N2O3	L-Glutamine	Amino acids and derivatives	Amino acids and derivatives	56-85-9	2	TRUE	FALSE	TRUE	TRUE	FALSE	548003	491456	523516	70174.5	106629	149292	663943	691287	883356	1.1573e+06	1.45052e+06	917234	C00064	ko00220,ko00230,ko00240,ko00250,ko00470,ko00630,ko00750,ko00910,ko00970,ko01100,ko01230,ko01232,ko01240,ko02010
Hmsp003093	C9H6O4	3,7-Dihydroxychromen-4-one	Others	Chromone	-	3	FALSE	TRUE	TRUE	TRUE	FALSE	78360	46741.7	66887.4	55156.3	28340	41306.3	16993.3	2208.8	1670	10092.7	2995.74	1670	-	-
Lmmp003042	C8H8O4	Protocatechuic Acid Methyl Ester	Phenolic acids	Phenolic acids	2150-43-8	3	FALSE	FALSE	TRUE	FALSE	FALSE	12757.5	14149.6	22217.1	21675	14774.7	18793.4	26675	6670	9872.87	4921.95	6220.21	2771.44	-	-
Lmyp003951	C11H14O5	3-Hydroxy-1-(4-hydroxy-3,5-dimethoxyphenyl)propan-1-one	Others	Ketone compounds	-	3	FALSE	TRUE	TRUE	TRUE	FALSE	248793	421179	435670	380342	338664	304492	16675	14579.1	6036.87	7428.08	3839.74	8340	-	-
ML10171848	C5H8O5	D-Arabinono-1,4-lactone*	Others	Saccharides	2782-09-4	2	TRUE	FALSE	TRUE	FALSE	FALSE	363399	614062	636497	48344.3	49598.2	44476	107918	274871	260546	229266	126826	88612.2	C00652	ko00053,ko01100
pmb3023	C21H22O11	Eriodictyol-8-C-glucoside*	Flavonoids	Flavanones	1023271-51-3	3	FALSE	FALSE	FALSE	TRUE	TRUE	7767.88	16894.9	8340	10005	6473.23	11116.9	9	9	9	3340	1670	3340	-	-
Lmtn002796	C21H22O11	Aromadendrin-7-O-glucoside*	Flavonoids	Flavanonols	28189-90-4	3	FALSE	FALSE	FALSE	TRUE	TRUE	7767.88	16894.9	8340	10005	6473.23	11116.9	9	9	9	3340	1670	3340	-	-
pmb0034	C10H16N2O7	L-α-Glutamyl-L-Glutamic Acid	Amino acids and derivatives	Amino acids and derivatives	3929-61-1	3	TRUE	TRUE	TRUE	FALSE	FALSE	9	9	9	115619	62290	74130.6	111940	83365	57594.5	36581.1	38345	53955.4	C01425	-
pmp000239	C26H26O16	Luteolin-6-C-(5''-glucuronyl)xyloside	Flavonoids	Flavones	-	3	TRUE	TRUE	FALSE	FALSE	FALSE	9	9	9	8970.7	17927.5	18225.4	12390	11670	11670	3067.08	6523.26	18340	-	-
Lmzp002365	C22H24O11	Hesperetin-7-O-glucoside*	Flavonoids	Flavanones	31712-49-9	3	FALSE	FALSE	FALSE	TRUE	FALSE	16675	26675	7949.77	25789.7	31675	15005	3293.24	3340	8340	1969.93	4599.95	12014	C16422	ko00941
Lmzp002315	C15H18O5	Meranzin hydrate	Lignans and Coumarins	Coumarins	5875-49-0	2	TRUE	FALSE	TRUE	FALSE	FALSE	39390.9	43820.3	32030	11670	27194.1	14897.5	9	3340	23340	9	9	9	-	-
Wbwp013975	C30H40O5	lancilactone A	Terpenoids	Terpene	218915-15-2	2	TRUE	TRUE	TRUE	FALSE	FALSE	169870	174513	172627	47160.8	59682.3	49698.8	23780.3	32431.6	32541.8	20226.4	29715.8	22494.4	-	-
MWStz152	C11H11NO3	2-(Acetylamino)-3-phenyl-2-propenoic acid	Alkaloids	Alkaloids	5469-45-4	3	FALSE	TRUE	FALSE	TRUE	FALSE	29060.9	27706.4	25522.1	18875.9	16675	23340	4725.63	6670	5005	13340	13340	3340	-	-
Lcsn002767	C17H25N3O4	Gly-Leu-Phe	Amino acids and derivatives	Amino acids and derivatives	103213-38-3	1	FALSE	TRUE	TRUE	TRUE	FALSE	21675	21675	13340	28917.7	60020	18340	1.12451e+06	881073	1.12073e+06	1.56189e+06	1.98303e+06	1.6734e+06	-	-
MW0112343	C6H10O7	(2R,3R,4R,5S,6S)-3,4,5,6-Tetrahydroxyoxane-2-carboxylic acid	Organic acids	Organic acids	-	3	TRUE	TRUE	TRUE	FALSE	FALSE	74975.6	78434.6	78256.6	9	9	9	9	9	9	1157.31	6670	1737.47	-	-
Lmrn002746	C6H12O3	2-Hydroxy-4-methylpentanoic acid	Organic acids	Organic acids	498-36-2	3	TRUE	TRUE	FALSE	FALSE	FALSE	9147.99	6670	9868.95	3788.9	1670	1264.07	3300.76	3228.97	2524.36	6670	1670	3340	-	-
Lmnp002845	C22H22O11	Hispidulin-8-C-glucoside	Flavonoids	Flavones	-	3	TRUE	TRUE	FALSE	TRUE	FALSE	86700	56069.5	65266.8	25605.1	30010	29985.2	3340	4758.75	6670	1670	9	13741.7	-	-
GQ512004	C25H33N3O5	N1-Dihydrocaffeoyl-N10-coumaroylspermidine	Alkaloids	Phenolamine	-	3	TRUE	FALSE	FALSE	TRUE	FALSE	45593.2	40592.2	45010	111440	141975	95332.4	5005	17459.4	18340	39053.1	84786.2	20146	-	-
pmn001421	C16H18O8	3-O-p-Coumaroylquinic acid	Phenolic acids	Phenolic acids	87099-71-6	3	FALSE	FALSE	FALSE	TRUE	FALSE	15005	8340	31675	25422.8	23340	27837.2	10005	3340	3903.9	1945.38	1670	5005	-	-
Lmtp004146	C15H14O5	Santalin	Others	Ketone compounds	7400-10-4	2	FALSE	FALSE	TRUE	FALSE	FALSE	11670	15005	13725.1	10323.2	6681.25	15788.1	11670	1670	3340	1169.82	3340	1670	-	-
pmn001660	C20H30O7	Cinncassiol A	Terpenoids	Sesquiterpenoids	73599-11-8	3	FALSE	FALSE	FALSE	TRUE	FALSE	26633.7	37416.1	58449.5	79948.8	83350.5	61564.9	3202.3	1227.66	5005	4425.83	9	1925.08	C17645	-
MWSmce587	C9H10O4	2,6-Dimethoxybenzoic acid	Phenolic acids	Phenolic acids	1466-76-8	3	FALSE	FALSE	TRUE	FALSE	FALSE	36675	34713.5	16675	21675	15657.8	20005	25005	1434.47	10882.1	9	9	9	-	-
MWSslk110	C13H16O7	Helecin	Phenolic acids	Phenolic acids	618-65-5	3	TRUE	TRUE	FALSE	FALSE	FALSE	27545.8	51065	39935.3	21647.8	12806.3	10547.3	4295.24	3010.01	2796.92	3516.58	9	6670	-	-
Lmrj001698	C9H18N2O4	L-Seryl-L-Isoleucine	Amino acids and derivatives	Amino acids and derivatives	91086-51-0	3	FALSE	TRUE	TRUE	FALSE	FALSE	18225.8	11333.7	44539.3	213872	9	441665	882626	1.01483e+06	832942	813113	1.68615e+06	1.25784e+06	-	-
MW0113970	C12H16O5	Benzyl beta-D-Arabinopyranoside	Others	Others	5329-50-0	3	FALSE	TRUE	TRUE	TRUE	FALSE	16675	27591.6	35438.8	28364.8	24755	20518.9	9	9	9	9	9	9	-	-
pmp000237	C26H26O15	Apigenin-6-C-(2''-glucuronyl)xyloside	Flavonoids	Flavones	-	3	TRUE	FALSE	FALSE	FALSE	FALSE	10005	4746.74	1670	27793.3	17697.3	18340	11308.3	23924.4	7324.88	26675	9203.2	23340	-	-
MWSHC20172	C10H8O4	Isoscopoletin (6-Hydroxy-7-Methoxycoumarin)	Lignans and Coumarins	Coumarins	776-86-3	3	FALSE	FALSE	FALSE	TRUE	TRUE	26675	15005	40234	33340	15005	15005	51449.1	58541.4	65653.1	2133.88	653.25	5684.97	C18079	ko00999
pme2362	C8H8O3	Mandelic acid	Organic acids	Organic acids	90-64-2	3	FALSE	TRUE	FALSE	FALSE	FALSE	38609.1	38057.2	55432.2	28340	87012	83346.7	9	9	9	3340	11290	16853.7	C01984	-
Hmzp004605	C22H22O11	Ladanetin-6-O-β-D-glucosid*	Flavonoids	Flavones	-	3	FALSE	TRUE	FALSE	FALSE	FALSE	38345	26613.6	45010	56797.4	34469.9	23340	9	9	9	18340	7114.11	15761.2	-	-
Lmfn001344	C20H20O13	Maplexin C (2,3-Di-O-Galloyl-1,5-Anhydro-D-Glucitol)*	Phenolic acids	Phenolic acids	-	3	FALSE	FALSE	TRUE	FALSE	FALSE	12362.8	23027.7	13340	28340	39057.6	16675	9	3901.9	584.136	1862.57	3340	1087.79	-	-
Wcfp003437	C20H20O4	3-Prenyl-4,2',4'-Trihydroxychalcone	Flavonoids	Chalcones	202815-28-9	3	FALSE	FALSE	TRUE	FALSE	FALSE	8207.43	11670	10625.6	10960.1	3340	12051.4	3340	9	6670	3340	3340	1629.25	-	-
mws0612	C10H12O4	3,4-Dimethoxyphenyl acetic acid	Phenolic acids	Phenolic acids	93-40-3	3	TRUE	TRUE	TRUE	FALSE	FALSE	15746.6	15052.5	14205.6	9	9	9	9	9	9	9	9	9	-	-
