# Supplementary material for: Exploring the Mechanisms of Amino Acid and Bioactive Constituent Formation During Fruiting Body Development in Lyophyllum decastes by Metabolomic and Transcriptomic Analyses
Source: J Fungi (Basel). 2025 Aug 8;11(8):586. doi: 10.3390/jof11080586 (PMC12387458; doi:10.3390/jof11080586)
Supplement: Supplementary file 1 [file jof-11-00586-s001.zip › Supplementary material Table S2.xlsx]

## Sheet: Sheet1
	Genes	MY-1_fpkm	MY-2_fpkm	MY-3_fpkm	PR-1_fpkm	PR-2_fpkm	PR-3_fpkm	YO-1_fpkm	YO-2_fpkm	YO-3_fpkm	MA-1_fpkm	MA-2_fpkm	MA-3_fpkm
Glucokinase	Cluster-3341.52	14.86	19.33	23.49	54.08	55.2	31.71	43.63	49.34	48.17	47.96	27.59	39.94
	Cluster-2807.7	4.41	3.1	2.11	3.89	6.52	2.67	4.34	10.12	3.72	2.51	5.79	1.35
	Cluster-2807.10	0.12	0.12	0.14	1.38	1.06	0.79	1.33	1.29	1.45	1.15	1.14	1.68
	Cluster-2807.0	19.25	24.96	25.99	27.17	22.56	21.66	21.65	18.03	23.86	22.18	17.03	23.25
	Cluster-3341.5	19.77	19.64	15.91	10.1	8.41	11.54	12.62	12.25	12.11	7.23	6.39	5.04
	Cluster-2807.6	0	0.27	0	0	0	0	0	0	0	0	0	0
Phosphoglucomutase	Cluster-3988.2	27.37	30.91	31.89	28.64	24.27	20.92	15.04	18.69	12.61	44.04	39.23	39.04
	Cluster-3988.17	34.45	38.64	27.72	33.58	25.35	18.77	18.5	21.99	17.69	54.94	48.81	60.4
	Cluster-3988.3	12.56	12.8	11.98	10.27	8.1	7.83	4.62	5.57	6.5	9.19	8.37	11.05
	Cluster-3988.5	6.12	3.06	6.27	2.1	3.58	4.01	0.63	0.68	1.45	9.41	8.3	9.58
	Cluster-3988.13	2.17	4.58	1.84	1.85	0.94	1.56	1.39	0	0.94	1.78	3.25	2.14
	Cluster-8544.25	3.63	5.29	4.83	4.98	6.51	4.76	9.6	7.93	9.22	8.36	8.03	8.53
	Cluster-3988.11	0.69	0.54	0	0.68	1.98	1.59	5.97	6.88	4.48	2.44	2.36	2.62
	Cluster-8544.13	3.94	3.49	3.33	3.7	2.94	4	4.37	4.46	3.7	3.28	3.39	3.23
	Cluster-8544.22	11.62	13.09	11.59	14.83	14.05	14.22	11.32	10.5	13.21	12.44	10.3	10.8
	Cluster-8544.21	2.32	1.98	2.46	4.44	3.23	2.89	2.58	3.03	2.86	2.59	2.29	3.3
	Cluster-3988.15	0	1.1	1	3.8	2.56	0.79	0	0	0	0	0	0
	Cluster-8544.15	1.23	1.43	0.95	1.29	1.16	0.68	0.53	0.58	0.45	0.73	0.36	0.39
	Cluster-14929.0	0.04	0	0.04	0.21	0.19	0	0.13	0.04	0	0.04	0.04	0.04
UDP-glucose pyrophosphorylase	Cluster-13745.12	32.94	27.16	29.19	44.21	44.11	43.48	74.29	70.82	71.01	59.39	57.89	55.08
	Cluster-13745.1	12.6	10.58	7	34.12	37.24	45.3	51.92	40.87	43.61	107.51	123.31	147.81
	Cluster-13745.6	8.15	10.16	9.32	16.65	10.59	12.22	17.3	16.52	16.9	44.25	44.67	48.96
	Cluster-13745.3	4.7	3.16	6.4	23.21	14.9	0.05	0	14.19	9.61	40.84	28.09	3.92
	Cluster-13745.5	21.75	26.77	25.19	28.48	25.33	33.17	25.95	24.58	26.22	28.92	26.79	29.27
	Cluster-13745.8	5.5	3.13	3.85	4.59	2.13	0	4.92	4.47	6.05	6.15	7.24	4.61
	Cluster-13745.4	0.27	1.76	1.14	0	1.28	0.71	0.35	0	0.57	2.89	0	1.76
	Cluster-13745.9	4.39	1.49	1.12	4.59	5.36	5.26	4.56	3.85	2.83	1.9	2.73	3.09
	Cluster-13745.7	2.07	2.47	1.43	1.82	1.5	0.53	1.53	3.1	3.34	1.02	3.74	0.4
	Cluster-10389.0	0.17	0.08	0.11	0.36	0.31	0	0.42	0.3	0.11	0.32	0.25	0.08
	Cluster-1007.0	2.09	0	1.7	0	0	0	0	0	0	0	0.42	0
	Cluster-1017.0	1.37	1.18	0.81	0	0	0	0	0	0	0	0	0
	Cluster-1100.0	1.54	1.65	0.8	0	0	0	0	0	0	0	0	0
	Cluster-11777.0	0.25	0	0	0	0.17	0	0.09	0.19	0	0	0	0
	Cluster-13745.11	0	0	0	0	2.89	4.26	0.7	1.42	0	0	0	0.44
	Cluster-2984.0	1.14	0	0.12	0.14	0.24	0	0	0.57	0.44	0	0.13	0.14
	Cluster-6080.0	0	0	0	0	0	0	0.81	0.27	0	0	0	0
1,3-beta-glucan synthase	Cluster-12432.3	27.89	29.76	29.84	33.71	33.91	33.67	78.24	78.65	81.5	49.34	50.18	50.76
	Cluster-12432.0	14.21	19.2	17.89	33.53	37.14	27.7	65.13	69.26	58.38	41.62	33.52	45.88
	Cluster-12432.10	2.76	11.65	3.15	43.66	48.43	11.46	50.85	67.8	76.34	33.15	21.62	63.47
	Cluster-12432.1	9.18	16	12.51	25.5	26.5	14.6	39.77	46.93	46.9	35.58	28.94	29.72
	Cluster-12432.2	11.75	10.61	10.59	13.79	12.56	9.91	15.07	14.15	16.18	17.95	18.34	17.22
	Cluster-11955.1	16.87	15.32	14.06	16.68	14.72	13.38	16.61	15.92	16.78	15.86	16.34	16.22
	Cluster-12432.6	0.81	1.99	1.45	5.11	4.84	5.98	5.09	6.22	5.19	3.83	2.65	5.66
	Cluster-12432.7	0	0	0	0.98	0.45	0	2.86	3.42	2.35	1.1	1.55	1.95
	Cluster-7161.0	0	0	0	0	0	0	0	0	0.16	0.74	0	0.3
	Cluster-12432.12	0.24	0.05	0.43	0.12	0.74	0.16	0.88	0.24	0.45	0.11	0.93	0.38
	Cluster-12432.4	0.02	0.01	0.06	0.05	0.28	0.1	0.3	0.1	0.14	0.02	0.13	0.12
	Cluster-12432.5	4.32	0.61	1.34	0	0	0	0	0	0.07	0	0	0
	Cluster-12432.9	1.44	1.53	1.27	0	0	0.42	0	0	0	0	0	0
	Cluster-1387.0	0.22	0.52	1.29	0	0	0	0	0	0	0	0	0
